# Supplementary material for: A novel form of wasp mimicry in a new species of praying mantis from the Amazon rainforest, Vespamantoida wherleyi gen. nov. sp. nov. (Mantodea, Mantoididae)
Source: PeerJ. 2019 Oct 17;7:e7886. doi: 10.7717/peerj.7886 (PMC6812689; doi:10.7717/peerj.7886)
Supplement: Supplemental Information 1 — Coordinates are standardized, database specimen codes are provided when present, locality is provided, and indicator marker format is presented. [file peerj-07-7886-s001.csv]

Latitude	Longitude	Name	Description	Icon name
-3.621	-72.2474	Vespamantoida wherleyi	CMNHENT0129976 Peru: Loreto Province, Madre Selva Biological Research Station, -3.62096, -72.24744 10 February 2013 - 17 February 2013 Svenson, G. J. (Gavin J.)	grn_stars
4.5653	-52.1839	Vespamantoida toulgoeti	CMNHENT0130060 French Guiana: Cayenne, 2km E Amazonia, 4.33.55, -52.11.02, 275m 14 February 2005 McCabe, T. (Tim)	ylw_stars
4.5689	-52.2103	Vespamantoida toulgoeti	CMNHENT0130146 French Guiana: Cayenne, Kaw Mountain Reserve, 1km W Amazonia, 04.34.08, -52.12.37, 290m 7 January 2013 - 17 January 2013 Romack, H.	ylw_stars
-17.6517	-63.5856	Mantoida	CMNHENT0130147 Bolivia: Departmento Santa Cruz, near Buena Vista, S17 39.100', W63 35.136', 390m 14 November 2009 Svenson, G. J. (Gavin J.)	measle_white
-17.6517	-63.5856	Mantoida	CMNHENT0130148 Bolivia: Departmento Santa Cruz, near Buena Vista, S17 39.100', W63 35.136', 390m 14 November 2009 Svenson, G. J. (Gavin J.)	measle_white
-3.621	-72.2474	Mantoida	CMNHENT0130149 Peru: Loreto Province, Madre Selva Biological Research Station, -3.62096, -72.24744 10 February 2013 - 17 February 2013 Svenson, G. J. (Gavin J.)	measle_white
-3.621	-72.2474	Mantoida	CMNHENT0130150 Peru: Loreto Province, Madre Selva Biological Research Station, -3.62096, -72.24744 10 February 2013 - 17 February 2013 Svenson, G. J. (Gavin J.)	measle_white
-17.6517	-63.5856	Mantoida	CMNHENT0130151 Bolivia: Departmento Santa Cruz, near Buena Vista, S17 39.100', W63 35.136', 390m 14 November 2009 Svenson, G. J. (Gavin J.)	measle_white
-3.621	-72.2474	Mantoida	CMNHENT0130152 Peru: Loreto Province, Madre Selva Biological Research Station, -3.62096, -72.24744 10 February 2013 - 17 February 2013 Svenson, G. J. (Gavin J.)	measle_white
11.709	-85.9535	Mantoida	CMNHENT0130153 Nicaragua: Granda Reserva Silvestra Privada Domatila 11.709000Â°N, 85.953500Â°W, 68m 6 November 2010 - 9 November 2010 Svenson, G. J. (Gavin J.)	measle_white
4.5689	-52.2103	Mantoida	CMNHENT0130154 French Guiana: Cayenne, Kaw Mountain Reserve, 1km W Amazonia, 04.34.08, -52.12.37, 290m 1 February 2008 - 11 February 2008 Romack, H.	measle_white
5.3423	-54.0715	Mantoida	CMNHENT0130155 French Guiana: Saint-Laurent-du-Maroni, N5.34232, W54.07148, 19.5m 6 May 2011 - 7 May 2011 Rivera, J.	measle_white
4.5689	-52.2103	Mantoida	CMNHENT0130156 French Guiana: Cayenne, Kaw Mountain Reserve, 1km W Amazonia, 04.34.08, -52.12.37, 290m 7 January 2013 - 17 January 2013 Romack, H.	measle_white
-3.621	-72.2474	Mantoida	CMNHENT0130157 Peru: Loreto Province, Madre Selva Biological Research Station, -3.62096, -72.24744 10 February 2013 - 17 February 2013 Svenson, G. J. (Gavin J.)	measle_white
-3.621	-72.2474	Mantoida	CMNHENT0130158 Peru: Loreto Province, Madre Selva Biological Research Station, -3.62096, -72.24744 10 February 2013 - 17 February 2013 Svenson, G. J. (Gavin J.)	measle_white
11.709	-85.9535	Mantoida	CMNHENT0130159 Nicaragua: Granda Reserva Silvestra Privada Domatila 11.709000Â°N, 85.953500Â°W, 68m 6 November 2010 - 9 November 2010 Svenson, G. J. (Gavin J.)	measle_white
11.709	-85.9535	Mantoida	CMNHENT0130160 Nicaragua: Granda Reserva Silvestra Privada Domatila 11.709000Â°N, 85.953500Â°W, 68m 6 November 2010 - 9 November 2010 Svenson, G. J. (Gavin J.)	measle_white
11.709	-85.9535	Mantoida	CMNHENT0131921 Nicaragua: Granda Reserva Silvestra Privada Domatila 11.709000Â°N, 85.953500Â°W, 68m 6 November 2010 - 9 November 2010 Svenson, G. J. (Gavin J.)	measle_white
11.709	-85.9535	Mantoida	CMNHENT0131922 Nicaragua: Granda Reserva Silvestra Privada Domatila 11.709000Â°N, 85.953500Â°W, 68m 6 November 2010 - 9 November 2010 Svenson, G. J. (Gavin J.)	measle_white
-3.6216	-72.2503	Mantoida	CMNHENT0131923 Peru: Loreto Province, Madre Selva Biological Research Station, -3.621597, -72.250258 9 February 2013 - 18 February 2013 Svenson, G. J. (Gavin J.)	measle_white
-3.6216	-72.2503	Mantoida	CMNHENT0131924 Peru: Loreto Province, Madre Selva Biological Research Station, -3.621597, -72.250258 9 February 2013 - 18 February 2013 Svenson, G. J. (Gavin J.)	measle_white
-14.51	-67.4926	Mantoida	CMNHENT0131925 Bolivia: La Paz, Abel Iturralde, San Miguel, S14 30.602', W67 29.555' 24 September 2007 - 30 September 2007 Miller, K. B. (Kelly B.)	measle_white
-17.671	-63.4574	Mantoida	CMNHENT0131926 Bolivia: Departmento Santa Cruz, Potrerillos del Guenda, S17 40.262', W63 27.445' W, elev. 1322ft 6 January 2005 - 12 January 2005 McHugh, J. (Joe)	measle_white
-17.671	-63.4574	Mantoida	CMNHENT0131927 Bolivia: Departmento Santa Cruz, Potrerillos del Guenda, S17 40.262', W63 27.445' W, elev. 1322ft 6 January 2005 - 12 January 2005 McHugh, J. (Joe)	measle_white
-17.6714	-63.4575	Mantoida	CMNHENT0131928 Bolivia: Departmento Santa Cruz, Reserva Natural Potrerillos del Guenda, S17 40.281', W63 27.451' W, elev. 400m 3 November 2009 - 8 November 2009 Svenson, G. J. (Gavin J.)	measle_white
-17.6714	-63.4575	Mantoida	CMNHENT0131929 Bolivia: Departmento Santa Cruz, Reserva Natural Potrerillos del Guenda, S17 40.281', W63 27.451' W, elev. 400m 3 November 2009 - 8 November 2009 Svenson, G. J. (Gavin J.)	measle_white
-17.6714	-63.4575	Mantoida	CMNHENT0131930 Bolivia: Departmento Santa Cruz, Reserva Natural Potrerillos del Guenda, S17 40.281', W63 27.451' W, elev. 400m 3 November 2009 - 8 November 2009 Svenson, G. J. (Gavin J.)	measle_white
-17.6517	-63.5856	Mantoida	CMNHENT0131931 Bolivia: Departmento Santa Cruz, near Buena Vista, S17 39.100', W63 35.136', 390m 14 November 2009 Svenson, G. J. (Gavin J.)	measle_white
-17.6517	-63.5856	Mantoida	CMNHENT0131932 Bolivia: Departmento Santa Cruz, near Buena Vista, S17 39.100', W63 35.136', 390m 14 November 2009 Svenson, G. J. (Gavin J.)	measle_white
-17.6517	-63.5856	Mantoida	CMNHENT0131933 Bolivia: Departmento Santa Cruz, near Buena Vista, S17 39.100', W63 35.136', 390m 14 November 2009 Svenson, G. J. (Gavin J.)	measle_white
4.5689	-52.2139	Mantoida	CMNHENT0131934 French Guiana: Cayenne, Kaw Mountain Reserve, vicinity of Patawa, N4.56888, W52.21388, 282m 1 April 2011 - 1 May 2011 Rivera, J.	measle_white
4.1622	-52.1529	Mantoida	CMNHENT0131935 French Guiana: Cayenne, logging road S of Regina, N4.16217', W52.15288', 51.8m 4 May 2011 Rivera, J.	measle_white
4.568	-52.4665	Mantoida	CMNHENT0131936 French Guiana: Cayenne, vicinity of Cacao, N4.568, W52.46648, 47.5m 2 May 2011 - 3 May 2011 Rivera, J.	measle_white
11.709	-85.9535	Mantoida	CMNHENT0131961 Nicaragua: Granda Reserva Silvestra Privada Domatila 11.709000Â°N, 85.953500Â°W, 68m 6 November 2010 - 9 November 2010 Svenson, G. J. (Gavin J.)	measle_white
11.709	-85.9535	Mantoida	CMNHENT0131962 Nicaragua: Granda Reserva Silvestra Privada Domatila 11.709000Â°N, 85.953500Â°W, 68m 6 November 2010 - 9 November 2010 Svenson, G. J. (Gavin J.)	measle_white
11.709	-85.9535	Mantoida	CMNHENT0131963 Nicaragua: Granda Reserva Silvestra Privada Domatila 11.709000Â°N, 85.953500Â°W, 68m 6 November 2010 - 9 November 2010 Svenson, G. J. (Gavin J.)	measle_white
11.709	-85.9535	Mantoida	CMNHENT0131964 Nicaragua: Granda Reserva Silvestra Privada Domatila 11.709000Â°N, 85.953500Â°W, 68m 6 November 2010 - 9 November 2010 Svenson, G. J. (Gavin J.)	measle_white
11.709	-85.9535	Mantoida	CMNHENT0131965 Nicaragua: Granda Reserva Silvestra Privada Domatila 11.709000Â°N, 85.953500Â°W, 68m 6 November 2010 - 9 November 2010 Svenson, G. J. (Gavin J.)	measle_white
4	-53	Mantoida	CMNHENT0131966 French Guiana No Date Romack, H.	measle_white
4	-53	Mantoida	CMNHENT0131967 French Guiana No Date Romack, H.	measle_white
4.1622	-52.1529	Mantoida	CMNHENT0131968 French Guiana: Cayenne, logging road S of Regina, N4.16217', W52.15288', 51.8m 4 May 2011 Rivera, J.	measle_white
4.1622	-52.1529	Mantoida	CMNHENT0131969 French Guiana: Cayenne, logging road S of Regina, N4.16217', W52.15288', 51.8m 4 May 2011 Rivera, J.	measle_white
4.1622	-52.1529	Mantoida	CMNHENT0131970 French Guiana: Cayenne, logging road S of Regina, N4.16217', W52.15288', 51.8m 4 May 2011 Rivera, J.	measle_white
5.2975	-53.0521	Mantoida	CMNHENT0131971 French Guiana: Cayenne, Saint-Ã‰lie, near Sinnamary, N5.29747, W53.05205, 48m 8 May 2011 - 10 May 2011 Rivera, J.	measle_white
4.1622	-52.1529	Mantoida	CMNHENT0131972 French Guiana: Cayenne, logging road S of Regina, N4.16217', W52.15288', 51.8m 4 May 2011 Rivera, J.	measle_white
5.3423	-54.0715	Mantoida	CMNHENT0131973 French Guiana: Saint-Laurent-du-Maroni, N5.34232, W54.07148, 19.5m 6 May 2011 - 7 May 2011 Rivera, J.	measle_white
5.2975	-53.0521	Mantoida	CMNHENT0131974 French Guiana: Cayenne, Saint-Ã‰lie, near Sinnamary, N5.29747, W53.05205, 48m 8 May 2011 - 10 May 2011 Rivera, J.	measle_white
4.5689	-52.2103	Mantoida	CMNHENT0131975 French Guiana: Cayenne, Kaw Mountain Reserve, 1km W Amazonia, 04.34.08, -52.12.37, 290m 7 January 2013 - 17 January 2013 Romack, H.	measle_white
4.5689	-52.2103	Mantoida	CMNHENT0131976 French Guiana: Cayenne, entrance to Amazonia Lodge, 04.34.08, -52.12.37, 290m 7 January 2013 - 17 January 2013 Romack, H.	measle_white
4.5689	-52.2103	Mantoida	CMNHENT0131977 French Guiana: Cayenne, entrance to Amazonia Lodge, 04.34.08, -52.12.37, 290m 7 January 2013 - 17 January 2013 Romack, H.	measle_white
4.5689	-52.2103	Mantoida	CMNHENT0131978 French Guiana: Cayenne, entrance to Amazonia Lodge, 04.34.08, -52.12.37, 290m 7 January 2013 - 17 January 2013 Romack, H.	measle_white
4.5689	-52.2103	Mantoida	CMNHENT0131979 French Guiana: Cayenne, entrance to Amazonia Lodge, 04.34.08, -52.12.37, 290m 7 January 2013 - 17 January 2013 Romack, H.	measle_white
4.5689	-52.2103	Mantoida	CMNHENT0131980 French Guiana: Cayenne, entrance to Amazonia Lodge, 04.34.08, -52.12.37, 290m 7 January 2013 - 17 January 2013 Romack, H.	measle_white
4.5689	-52.2103	Mantoida	CMNHENT0131981 French Guiana: Cayenne, entrance to Amazonia Lodge, 04.34.08, -52.12.37, 290m 7 January 2013 - 17 January 2013 Romack, H.	measle_white
4.5653	-52.1839	Mantoida	CMNHENT0131982 French Guiana: Cayenne, 2km E Amazonia, 4.33.55, -52.11.02, 275m 14 February 2005 McCabe, T. (Tim)	measle_white
4.5653	-52.1839	Mantoida	CMNHENT0131983 French Guiana: Cayenne, 2km E Amazonia, 4.33.55, -52.11.02, 275m 14 February 2005 McCabe, T. (Tim)	measle_white
4.5653	-52.1839	Mantoida	CMNHENT0131984 French Guiana: Cayenne, 2km E Amazonia, 4.33.55, -52.11.02, 275m 14 February 2005 McCabe, T. (Tim)	measle_white
4.5653	-52.1839	Mantoida	CMNHENT0131985 French Guiana: Cayenne, 2km E Amazonia, 4.33.55, -52.11.02, 275m 14 February 2005 McCabe, T. (Tim)	measle_white
4.5653	-52.1839	Mantoida	CMNHENT0131986 French Guiana: Cayenne, 2km E Amazonia, 4.33.55, -52.11.02, 275m 14 February 2005 McCabe, T. (Tim)	measle_white
4.5689	-52.2103	Mantoida	CMNHENT0131987 French Guiana: Cayenne, Kaw Mountain Reserve, 1km W Amazonia, 04.34.08, -52.12.37, 290m 22 January 2012 - 31 January 2012 Romack, H.	measle_white
4.5689	-52.2103	Mantoida	CMNHENT0131988 French Guiana: Cayenne, Kaw Mountain Reserve, 1km W Amazonia, 04.34.08, -52.12.37, 290m 22 January 2012 - 31 January 2012 Romack, H.	measle_white
4.5689	-52.2103	Mantoida	CMNHENT0131989 French Guiana: Cayenne, Kaw Mountain Reserve, 1km W Amazonia, 04.34.08, -52.12.37, 290m 22 January 2012 - 31 January 2012 Romack, H.	measle_white
10.1	-61.6	Mantoida	CMNHENT0131990 Saint Patrick County, Trinidad, Trinidad & Tobago 21 July 1986 - 24 July 1986 Romack, H.	measle_white
15.0167	-89.6833	Mantoida	CMNHENT0131991 Santa Cruz, Zacapa, Guatemala 9 July 2010 - 10 July 2010 Romack, H.	measle_white
5.2975	-53.0521	Vespamantoida toulgoeti	CMNHENT0131992 French Guiana: Cayenne, Saint-Ã‰lie, near Sinnamary, N5.29747, W53.05205, 48m 8 May 2011 - 10 May 2011 Rivera, J.	ylw_stars
5.3423	-54.0715	Mantoida	CMNHENT0131993 French Guiana: Saint-Laurent-du-Maroni, N5.34232, W54.07148, 19.5m 6 May 2011 - 7 May 2011 Rivera, J.	measle_white
-12.8368	-69.2934	Mantoida	CMNHENT0131994 Peru: Rio Tambopata, Explorer's Inn, S12 50.208', W69 17.603' 2 August 2005 - 13 August 2005 Svenson, G. J. (Gavin J.)	measle_white
-12.8368	-69.2934	Mantoida	CMNHENT0131995 Peru: Rio Tambopata, Explorer's Inn, S12 50.208', W69 17.603' 2 August 2005 - 13 August 2005 Svenson, G. J. (Gavin J.)	measle_white
11.709	-85.9535	Mantoida	CMNHENT0131996 Nicaragua: Granda Reserva Silvestra Privada Domatila 11.709000Â°N, 85.953500Â°W, 68m 6 November 2010 - 9 November 2010 Svenson, G. J. (Gavin J.)	measle_white
11.709	-85.9535	Mantoida	CMNHENT0131997 Nicaragua: Granda Reserva Silvestra Privada Domatila 11.709000Â°N, 85.953500Â°W, 68m 6 November 2010 - 9 November 2010 Svenson, G. J. (Gavin J.)	measle_white
11.709	-85.9535	Mantoida	CMNHENT0131998 Nicaragua: Granda Reserva Silvestra Privada Domatila 11.709000Â°N, 85.953500Â°W, 68m 6 November 2010 - 9 November 2010 Svenson, G. J. (Gavin J.)	measle_white
11.709	-85.9535	Mantoida	CMNHENT0131999 Nicaragua: Granda Reserva Silvestra Privada Domatila 11.709000Â°N, 85.953500Â°W, 68m 6 November 2010 - 9 November 2010 Svenson, G. J. (Gavin J.)	measle_white
11.709	-85.9535	Mantoida	CMNHENT0132000 Nicaragua: Granda Reserva Silvestra Privada Domatila 11.709000Â°N, 85.953500Â°W, 68m 6 November 2010 - 9 November 2010 Svenson, G. J. (Gavin J.)	measle_white
-25.6664	-56.9522	Mantoida brunneriana	USNMENT01091394 Sapucaí (Sapucay), Paraguarí Dept., Paraguay No Date Foster, W.	measle_white
10.65	-61.4	Mantoida maya	USNMENT01091395 Saint Augustine, Trinidad Isl., Tunapuna/Piarco Reg., Trinidad and Tobago	measle_white
9.0025	-79.9617	Mantoida maya	USNMENT01091397 Saint Augustine, Trinidad Isl., Tunapuna/Piarco Reg., Trinidad and Tobago 10.65 -61.4	measle_white
28.7505	-82.5001	Mantoida maya	USNMENT01091399 Florida Keys, Florida, USA 28.7505 -82.5001	measle_white
28.87	-82.474	Mantoida maya	USNMENT01091400 Citrus County 28.87 -82.474	measle_white
27.6386	-80.3972	Mantoida maya	USNMENT01091401 Vero Beach, Indian River Co., FL 27.6386 -80.3972	measle_white
-22.725	-47.6476	Mantoida maya	USNMENT01091402 Piracicaba, zoo, São Paulo, Brazil -22.725 -47.6476	measle_white
27.6386	-80.3972	Mantoida maya	USNMENT01091403 Vero Beach, Indian River Co., FL 27.6386 -80.3972	measle_white
29.2094	-81.7839	Mantoida maya	USNMENT01091404 Florida: Marion Co. Ocala National Forest USFS Road 97, 2.5 miles N of Highway 40, 29.2094 -81.7839	measle_white
9.15	-79.85	Mantoida	USNMENT01091405 Barro Colorado Is., Canal Zone, Panama, Panama 9.15 -79.85	measle_white
24.2117	-105.1161	Mantoida	USNMENT01091406 San Miguel, Guanajuato, Mexico 24.2117 -105.1161	measle_white
9.15	-79.85	Mantoida	USNMENT01091407 Barro Colorado Is., Canal Zone, Panama, Panama 9.15 -79.85	measle_white
-15.6167	-47.6667	Mantoida	USNMENT01091408 Planaltina, 1000m, cerradão, DF, Brazil -15.6167 -47.6667	measle_white
-3.65	-52.3667	Mantoida	USNMENT01091409 Brazil: Para; RioXingu Camp(52Âº 22' W. 3Âº 39' S) ca 60 km S. Altamira -3.65 -52.3667	measle_white
-3.65	-52.3667	Mantoida	USNMENT01091410 Brazil: Para; RioXingu Camp(52Âº 22' W. 3Âº 39' S) ca 60 km S. Altamira -3.65 -52.3667	measle_white
6.4141	-66.5789	Mantoida	USNMENT01091411 VENEZUELA, Guarico, Hato Masaguaral, (44km S Calabozo) 6.4141 -66.5789	measle_white
6.25	-59.0833	Mantoida	USNMENT01091412 Guyana: Takutu Mountains 6.25 -59.0833	measle_white
-0.4	-76.6167	Mantoida	USNMENT01091413 Limoncocha, Sucumbíos Prov., Ecuador -0.4 -76.6167	measle_white
-0.4	-76.6167	Mantoida	USNMENT01091414 Limoncocha, Sucumbíos Prov., Ecuador -0.4 -76.6167	measle_white
-23.4064	-57.4344	Mantoida	USNMENT01091415 Concepción, Concepción Dept., Paraguay -23.4064 -57.4344	measle_white
-22.65	-56.1833	Mantoida	USNMENT01091416 Cerro Corá National Park, Amambay Dept., Paraguay -22.65 -56.1833	measle_white
-23.4064	-57.4344	Mantoida	USNMENT01091417 Concepción, Concepción Dept., Paraguay -23.4064 -57.4344	measle_white
-22.65	-56.1833	Mantoida	USNMENT01091418 Cerro Corá National Park, Amambay Dept., Paraguay -22.65 -56.1833	measle_white
8	-66	Mantoida	USNMENT01091419 Venezuela 8 -66	measle_white
8	-66	Mantoida	USNMENT01091420 Venezuela 8 -66	measle_white
4.33	-61.76	Mantoida	USNMENT01091421 Amazonas, Venezuela 4.33 -61.76	measle_white
6.4141	-66.5789	Mantoida	USNMENT01091422 VENEZUELA, Guarico, Hato Masaguaral, (44km S Calabozo) 6.4141 -66.5789	measle_white
8.5667	-67.5833	Mantoida	USNMENT01091423 Hato Masaguaral Private Reserve, 75m, savanna #7, 45km S Calabozo, Guárico St., Venezuela 8.5667 -67.5833	measle_white
8.7492	-67.6033	Mantoida	USNMENT01091424 32km SW Calabozo, Guárico St., Venezuela 8.7492 -67.6033	measle_white
8.7492	-67.6033	Mantoida	USNMENT01091425 32km SW Calabozo, Guárico St., Venezuela 8.7492 -67.6033	measle_white
8.7492	-67.6033	Mantoida	USNMENT01091426 32km SW Calabozo, Guárico St., Venezuela 8.7492 -67.6033	measle_white
8.7492	-67.6033	Mantoida	USNMENT01091427 32km SW Calabozo, Guárico St., Venezuela 8.7492 -67.6033	measle_white
8.7492	-67.6033	Mantoida	USNMENT01091428 32km SW Calabozo, Guárico St., Venezuela 8.7492 -67.6033	measle_white
-12.5	-69.2	Mantoida	USNMENT01091429 PERU: Madre de Dios: Tambopata Wildlife: Res. 30 Km. SW Pto. Maldonado: 290 m. -12.5 -69.2	measle_white
10.4611	-61.2569	Mantoida	USNMENT01091430 Trinidad: Simla Arima Valley 10.4611 -61.2569	measle_white
10.3256	-85.1953	Mantoida	USNMENT01091431 Enrique Jimenez Nuñez Experimental Station, 20km SW Cañas, Guanacaste Prov., Costa Rica 10.3256 -85.1953	measle_white
4.8728	-53.302	Mantoida	USNMENT01091432 French Guiana: Patava Mt. 4.8728 -53.302	measle_white
3.659	-59.7005	Mantoida	USNMENT01091433 Guyana. Pirara Ranch & River 3.659 -59.7005	measle_white
-12.5	-69.2	Mantoida	USNMENT01091434 PERU: Madre de Dios: Tambopata Wildlife: Res. 30 Km. SW Pto. Maldonado: 290 m. -12.5 -69.2	measle_white
10.5	-85.25	Mantoida	USNMENT01091435 Costa Rica Guanacaste Prov. Estacion Exper. Enrique Jimenez Nuñez (20 km SW Cañas) 10.5 -85.25	measle_white
10.5	-85.25	Mantoida	USNMENT01091436 Costa Rica Guanacaste Prov. Estacion Exper. Enrique Jimenez Nuñez (20 km SW Cañas) 10.5 -85.25	measle_white
10.5	-85.25	Mantoida	USNMENT01091437 Costa Rica Guanacaste Prov. Estacion Exper. Enrique Jimenez Nuñez (20 km SW Cañas) 10.5 -85.25	measle_white
10.5	-85.25	Mantoida	USNMENT01091438 Costa Rica Guanacaste Prov. Estacion Exper. Enrique Jimenez Nuñez (20 km SW Cañas) 10.5 -85.25	measle_white
10.5	-85.25	Mantoida	USNMENT01091439 Costa Rica Guanacaste Prov. Estacion Exper. Enrique Jimenez Nuñez (20 km SW Cañas) 10.5 -85.25	measle_white
6.5003	-58.2181	Mantoida	USNMENT01091440 Wet savanna on Yarrowkabra river, CEIBA Biological Station, Georgetown (about 30 km S of), Guyana 6.5003 -58.2181	measle_white
4.1833	-52.3167	Mantoida	USNMENT01091441 French Guiana: Saut Athanase at rapide 4.1833 -52.3167	measle_white
0.8069	-66.0053	Mantoida	USNMENT01091442 Cerro de la Neblina, base camp, 140m, Amazonas, Venezuela 0.8069 -66.0053	measle_white
0.8069	-66.0053	Mantoida	USNMENT01091443 Cerro de la Neblina, base camp, 140m, Amazonas, Venezuela 0.8069 -66.0053	measle_white
-3.65	-52.3667	Mantoida	USNMENT01091444 Brazil: Para; RioXingu Camp(52Âº 22' W. 3Âº 39' S) ca 60 km S. Altamira -3.65 -52.3667	measle_white
0.8069	-66.0053	Mantoida	USNMENT01091445 Cerro de la Neblina, base camp, 140m, Amazonas, Venezuela 0.8069 -66.0053	measle_white
-3.25	-60	Mantoida	USNMENT01091446 Brasil: Amazonas Parana do Xiboreninho 03 15'S-060 00'W -3.25 -60	measle_white
14.2667	-87.4833	Mantoida	USNMENT01091447 11.7mi S San Antonio, 830m, 14Â°16'N, 87Â°29'W, Comayagua, Honduras 14.2667 -87.4833	measle_white
8.6226	-70.2075	Mantoida	USNMENT01091448 Barinas, Barinas St., Venezuela 8.6226 -70.2075	measle_white
18.9047	-96.9733	Mantoida	USNMENT01091449 Córdoba, VER, Mexico 18.9047 -96.9733	measle_white
18.9047	-96.9733	Mantoida	USNMENT01091450 Córdoba, VER, Mexico 18.9047 -96.9733	measle_white
18.9047	-96.9733	Mantoida	USNMENT01091451 Córdoba, VER, Mexico 18.9047 -96.9733	measle_white
9.15	-79.85	Mantoida	USNMENT01091452 Barro Colorado Is., Canal Zone, Panama, Panama 9.15 -79.85	measle_white
7.1333	-64.9833	Mantoida	USNMENT01091453 Rio Caura, Puerto Cabello del Caura, Estado Bolivar, Venezuela 7.1333 -64.9833	measle_white
-31.9167	-64.6333	Mantoida	USNMENT01091454 Valle de Calamuchita, Cordoba, Argentina -31.9167 -64.6333	measle_white
8	-66	Mantoida	USNMENT01091455 Venezuela 8 -66	measle_white
8	-66	Mantoida	USNMENT01091456 Venezuela 8 -66	measle_white
0.8069	-66.0053	Paramantoida amazonica	USNMENT01091953 Venezuela: T.F. Amaz., Cerro de la Neblina, Basecamp 0.83333° -66.16222° 140m	orange_blank
0.8069	-66.0053	Paramantoida amazonica	USNMENT01091954 Venezuela: T.F. Amaz., Cerro de la Neblina, Basecamp 0.83333° -66.16222° 140m	orange_blank
4.71666	-52.4	Vespamantoida toulgoeti	Guyane Française, Montagne des Chevaux 04.x.2014 Société entomologique Antille-Guyane leg.	ylw_stars
4.71666	-52.4	Vespamantoida toulgoeti	Guyane Française, Montagne des Chevaux 30.v.2015 Société entomologique Antille-Guyane leg.	ylw_stars
4.71666	-52.4	Vespamantoida toulgoeti	Guyane Française, Montagne des Chevaux 26.xii.2015 Société entomologique Antille-Guyane leg.	ylw_stars
4.71666	-52.4	Vespamantoida toulgoeti	Guyane Française, Montagne des Chevaux 12.iv.2014 Société entomologique Antille-Guyane leg.	ylw_stars
4.303796	-52.137731	Vespamantoida toulgoeti	Guyane francaise, route Regina pk 62, degrad Correze, 17.XII.1997, H. de Toulgoet (MNHN)	ylw_stars
-2.589167	-60.115278	Paramantoida amazonica	BRAZIL: Amazonas, Manaus; Reserva Biológica do Cuieiras, ZF-2, S02°35'21'' W60°06'55'', 05 xi 2005, armadilha luminosa móvel, A. Agudelo & J. Rafael leg. Deposited at INPA, Invertebrate Collection (M.004).	orange_blank
-2.06	-59.926389	Paramantoida amazonica	Presidente Figueiredo, Est. Balbina, S02°03'36'' W59°55'35'', 19-30 x 2003, F. Xavier & D. Vidal leg. (INPA)	orange_blank
0.505	-64.058333	Paramantoida amazonica	Barcelos, Rio Padauarí, Comunidade Ararinha, N00°30'18'' W64°03'30'', 06 vi 2010, armadilha luminosa, A. Agudelo & J. Rafael leg, (MZUSP)	orange_blank
0.154722	-63.176389	Paramantoida amazonica	Barcelos, Rio Araça, Comunidade Bacuquara, N00°09'17'' W63°10'35'', armadilha luminosa, A. Agudelo & J. Rafael leg, (NHM-London)	orange_blank
0.104444	-63.850278	Paramantoida amazonica	Barcelos, Igarapé Ererê, Coruja, N00°06'16'' W63°51'01'', 18–25 vi 2008, F. Xavier leg, armadilha luminosa (INPA)	orange_blank
0.104444	-63.850278	Paramantoida amazonica	Barcelos, rio Ererê, Coruja, N00° 06'16'' W63°51'01'', 12–25 viii 2009, F. Xavier & G. Monte leg, armadilha luminosa (INPA)	orange_blank
-0.301389	-62.765556	Paramantoida amazonica	Barcelos, Rio Deminí, S00°18'05'' W62°45'56'', ? viii 2008, R. Machado leg, (INPA)	orange_blank
-2.583333	-60.1	Paramantoida amazonica	Manaus, Rod. AM 010, km 50, ZF-2 km 27, Próx. Entrada LBA, S02°35' W60°06', 5 iii 2011, 18–21:00 hrs, armadilha luminosa móvel, J.T. Camara & J.A. Rafael leg, Coleção Entomológica Pe. Jesus Santiago Moure (DZUP)	orange_blank
-2.589167	-60.115278	Paramantoida amazonica	Manaus, Reserva Biológica do Cuieiras ZF-2, S02°35'21'' W60°06'55'', 05 xi 2005, armadilha luminosa móvel, A. Agudelo & J. Rafael leg, (INPA)	orange_blank
-2.588889	-60.115278	Paramantoida amazonica	Manaus, Torre da ZF-2 (45m), S02°35'20'' W60°06'55'', 06-09 i 1997, C. S. Motta & J. Vidal leg, (INPA, 0016963)	orange_blank
-2.589167	-60.115278	Paramantoida amazonica	Manaus, Rod. AM 010, km 50, ZF-2 km14, Torre (40m), S02°35' 21'' W60°06'55'', 03 iii 2011, 18–21:00 hrs, armadilha luminosa dossel, F. Xavier & J. Câmara leg (INPA);	orange_blank
-2.593611	-60.210833	Paramantoida amazonica	Manaus, ZF-2 km 34, Campina, S02°35'37' W60°12'39', 11 vii 2008, luz, J.A. Rafael & F. Xavier leg, (INPA)	orange_blank
-2.589167	-60.115278	Paramantoida amazonica	Manaus, ZF2 km 14, Torre (40m), S02°35'21'' W60°06'55'', 18–21 ii 2004, (UV) Black Light, J. Rafael & C. Motta leg, (INPA)	orange_blank
-2.015278	-59.827778	Paramantoida amazonica	Manaus, rod. Am 240 km 24, S02°00'55' W59°49'40', ? viii 2005, light, F. Xavier leg, (INPA)	orange_blank
