# Supplementary material for: A novel form of wasp mimicry in a new species of praying mantis from the Amazon rainforest, Vespamantoida wherleyi gen. nov. sp. nov. (Mantodea, Mantoididae)
Source: PeerJ. 2019 Oct 17;7:e7886. doi: 10.7717/peerj.7886 (PMC6812689; doi:10.7717/peerj.7886)
Supplement: Supplemental Information 2 — Import and open in Google Earth to view distribution map presented in Fig. 8. [file peerj-07-7886-s002.kml]

<?xml version='1.0' encoding='UTF-8'?>
<kml xmlns='http://www.opengis.net/kml/2.2'>
	<Document>
		<name>Data S1 Mantoididae Distribution</name>
		<Style id='Style2-point-1'>
			<IconStyle>
				<Icon>
					<href>http://maps.google.com/mapfiles/kml/paddle/grn-stars.png</href>
				</Icon>
			</IconStyle>
			<LabelStyle>
				<scale>0.0</scale>
			</LabelStyle>
			<BalloonStyle>
				<text>$[description]</text>
			</BalloonStyle>
		</Style>
		<Style id='Style2-point-1-hover'>
			<IconStyle>
				<Icon>
					<href>http://maps.google.com/mapfiles/kml/paddle/grn-stars.png</href>
				</Icon>
			</IconStyle>
			<BalloonStyle>
				<text>$[description]</text>
			</BalloonStyle>
		</Style>
		<StyleMap id='Style2-point-1-map'>
			<Pair>
				<key>normal</key>
				<styleUrl>#Style2-point-1</styleUrl>
			</Pair>
			<Pair>
				<key>highlight</key>
				<styleUrl>#Style2-point-1-hover</styleUrl>
			</Pair>
		</StyleMap>
		<Placemark>
			<name>Vespamantoida wherleyi</name>
			<snippet></snippet>
			<description><![CDATA[<div class="googft-info-window">
<b>Latitude:</b> -3.621<br>
<b>Longitude:</b> -72.2474<br>
<b>Name:</b> Vespamantoida wherleyi<br>
<b>Description:</b> CMNHENT0129976 Peru: Loreto Province, Madre Selva Biological Research Station, -3.62096, -72.24744 10 February 2013 - 17 February 2013 Svenson, G. J. (Gavin J.)<br>
<b>Icon name:</b> grn_stars
</div>]]></description>
			<styleUrl>#Style2-point-1-map</styleUrl>
			<ExtendedData>
				<Data name='Latitude'>
					<value>-3.621</value>
				</Data>
				<Data name='Longitude'>
					<value>-72.2474</value>
				</Data>
				<Data name='Description'>
					<value>CMNHENT0129976 Peru: Loreto Province, Madre Selva Biological Research Station, -3.62096, -72.24744 10 February 2013 - 17 February 2013 Svenson, G. J. (Gavin J.)</value>
				</Data>
				<Data name='Icon name'>
					<value>grn_stars</value>
				</Data>
			</ExtendedData>
			<Point>
				<coordinates>-72.2474,-3.621,0</coordinates>
			</Point>
		</Placemark>
		<Style id='Style2-point-2'>
			<IconStyle>
				<Icon>
					<href>http://maps.google.com/mapfiles/kml/paddle/ylw-stars.png</href>
				</Icon>
			</IconStyle>
			<LabelStyle>
				<scale>0.0</scale>
			</LabelStyle>
			<BalloonStyle>
				<text>$[description]</text>
			</BalloonStyle>
		</Style>
		<Style id='Style2-point-2-hover'>
			<IconStyle>
				<Icon>
					<href>http://maps.google.com/mapfiles/kml/paddle/ylw-stars.png</href>
				</Icon>
			</IconStyle>
			<BalloonStyle>
				<text>$[description]</text>
			</BalloonStyle>
		</Style>
		<StyleMap id='Style2-point-2-map'>
			<Pair>
				<key>normal</key>
				<styleUrl>#Style2-point-2</styleUrl>
			</Pair>
			<Pair>
				<key>highlight</key>
				<styleUrl>#Style2-point-2-hover</styleUrl>
			</Pair>
		</StyleMap>
		<Placemark>
			<name>Vespamantoida toulgoeti</name>
			<snippet></snippet>
			<description><![CDATA[<div class="googft-info-window">
<b>Latitude:</b> 4.5653<br>
<b>Longitude:</b> -52.1839<br>
<b>Name:</b> Vespamantoida toulgoeti<br>
<b>Description:</b> CMNHENT0130060 French Guiana: Cayenne, 2km E Amazonia, 4.33.55, -52.11.02, 275m 14 February 2005 McCabe, T. (Tim)<br>
<b>Icon name:</b> ylw_stars
</div>]]></description>
			<styleUrl>#Style2-point-2-map</styleUrl>
			<ExtendedData>
				<Data name='Latitude'>
					<value>4.5653</value>
				</Data>
				<Data name='Longitude'>
					<value>-52.1839</value>
				</Data>
				<Data name='Description'>
					<value>CMNHENT0130060 French Guiana: Cayenne, 2km E Amazonia, 4.33.55, -52.11.02, 275m 14 February 2005 McCabe, T. (Tim)</value>
				</Data>
				<Data name='Icon name'>
					<value>ylw_stars</value>
				</Data>
			</ExtendedData>
			<Point>
				<coordinates>-52.1839,4.5653,0</coordinates>
			</Point>
		</Placemark>
		<Placemark>
			<name>Vespamantoida toulgoeti</name>
			<snippet></snippet>
			<description><![CDATA[<div class="googft-info-window">
<b>Latitude:</b> 4.5689<br>
<b>Longitude:</b> -52.2103<br>
<b>Name:</b> Vespamantoida toulgoeti<br>
<b>Description:</b> CMNHENT0130146 French Guiana: Cayenne, Kaw Mountain Reserve, 1km W Amazonia, 04.34.08, -52.12.37, 290m 7 January 2013 - 17 January 2013 Romack, H.<br>
<b>Icon name:</b> ylw_stars
</div>]]></description>
			<styleUrl>#Style2-point-2-map</styleUrl>
			<ExtendedData>
				<Data name='Latitude'>
					<value>4.5689</value>
				</Data>
				<Data name='Longitude'>
					<value>-52.2103</value>
				</Data>
				<Data name='Description'>
					<value>CMNHENT0130146 French Guiana: Cayenne, Kaw Mountain Reserve, 1km W Amazonia, 04.34.08, -52.12.37, 290m 7 January 2013 - 17 January 2013 Romack, H.</value>
				</Data>
				<Data name='Icon name'>
					<value>ylw_stars</value>
				</Data>
			</ExtendedData>
			<Point>
				<coordinates>-52.2103,4.5689,0</coordinates>
			</Point>
		</Placemark>
		<Style id='Style2-point-3'>
			<IconStyle>
				<scale>1.0</scale>
				<Icon>
					<href>http://maps.google.com/mapfiles/kml/shapes/placemark_circle.png</href>
				</Icon>
			</IconStyle>
			<LabelStyle>
				<scale>0.0</scale>
			</LabelStyle>
			<BalloonStyle>
				<text>$[description]</text>
			</BalloonStyle>
		</Style>
		<Style id='Style2-point-3-hover'>
			<IconStyle>
				<scale>1.0</scale>
				<Icon>
					<href>http://maps.google.com/mapfiles/kml/shapes/placemark_circle.png</href>
				</Icon>
			</IconStyle>
			<BalloonStyle>
				<text>$[description]</text>
			</BalloonStyle>
		</Style>
		<StyleMap id='Style2-point-3-map'>
			<Pair>
				<key>normal</key>
				<styleUrl>#Style2-point-3</styleUrl>
			</Pair>
			<Pair>
				<key>highlight</key>
				<styleUrl>#Style2-point-3-hover</styleUrl>
			</Pair>
		</StyleMap>
		<Placemark>
			<name>Mantoida</name>
			<snippet></snippet>
			<description><![CDATA[<div class="googft-info-window">
<b>Latitude:</b> -17.6517<br>
<b>Longitude:</b> -63.5856<br>
<b>Name:</b> Mantoida<br>
<b>Description:</b> CMNHENT0130147 Bolivia: Departmento Santa Cruz, near Buena Vista, S17 39.100', W63 35.136', 390m 14 November 2009 Svenson, G. J. (Gavin J.)<br>
<b>Icon name:</b> measle_white
</div>]]></description>
			<styleUrl>#Style2-point-3-map</styleUrl>
			<ExtendedData>
				<Data name='Latitude'>
					<value>-17.6517</value>
				</Data>
				<Data name='Longitude'>
					<value>-63.5856</value>
				</Data>
				<Data name='Description'>
					<value>CMNHENT0130147 Bolivia: Departmento Santa Cruz, near Buena Vista, S17 39.100', W63 35.136', 390m 14 November 2009 Svenson, G. J. (Gavin J.)</value>
				</Data>
				<Data name='Icon name'>
					<value>measle_white</value>
				</Data>
			</ExtendedData>
			<Point>
				<coordinates>-63.5856,-17.6517,0</coordinates>
			</Point>
		</Placemark>
		<Placemark>
			<name>Mantoida</name>
			<snippet></snippet>
			<description><![CDATA[<div class="googft-info-window">
<b>Latitude:</b> -17.6517<br>
<b>Longitude:</b> -63.5856<br>
<b>Name:</b> Mantoida<br>
<b>Description:</b> CMNHENT0130148 Bolivia: Departmento Santa Cruz, near Buena Vista, S17 39.100', W63 35.136', 390m 14 November 2009 Svenson, G. J. (Gavin J.)<br>
<b>Icon name:</b> measle_white
</div>]]></description>
			<styleUrl>#Style2-point-3-map</styleUrl>
			<ExtendedData>
				<Data name='Latitude'>
					<value>-17.6517</value>
				</Data>
				<Data name='Longitude'>
					<value>-63.5856</value>
				</Data>
				<Data name='Description'>
					<value>CMNHENT0130148 Bolivia: Departmento Santa Cruz, near Buena Vista, S17 39.100', W63 35.136', 390m 14 November 2009 Svenson, G. J. (Gavin J.)</value>
				</Data>
				<Data name='Icon name'>
					<value>measle_white</value>
				</Data>
			</ExtendedData>
			<Point>
				<coordinates>-63.5856,-17.6517,0</coordinates>
			</Point>
		</Placemark>
		<Placemark>
			<name>Mantoida</name>
			<snippet></snippet>
			<description><![CDATA[<div class="googft-info-window">
<b>Latitude:</b> -3.621<br>
<b>Longitude:</b> -72.2474<br>
<b>Name:</b> Mantoida<br>
<b>Description:</b> CMNHENT0130149 Peru: Loreto Province, Madre Selva Biological Research Station, -3.62096, -72.24744 10 February 2013 - 17 February 2013 Svenson, G. J. (Gavin J.)<br>
<b>Icon name:</b> measle_white
</div>]]></description>
			<styleUrl>#Style2-point-3-map</styleUrl>
			<ExtendedData>
				<Data name='Latitude'>
					<value>-3.621</value>
				</Data>
				<Data name='Longitude'>
					<value>-72.2474</value>
				</Data>
				<Data name='Description'>
					<value>CMNHENT0130149 Peru: Loreto Province, Madre Selva Biological Research Station, -3.62096, -72.24744 10 February 2013 - 17 February 2013 Svenson, G. J. (Gavin J.)</value>
				</Data>
				<Data name='Icon name'>
					<value>measle_white</value>
				</Data>
			</ExtendedData>
			<Point>
				<coordinates>-72.2474,-3.621,0</coordinates>
			</Point>
		</Placemark>
		<Placemark>
			<name>Mantoida</name>
			<snippet></snippet>
			<description><![CDATA[<div class="googft-info-window">
<b>Latitude:</b> -3.621<br>
<b>Longitude:</b> -72.2474<br>
<b>Name:</b> Mantoida<br>
<b>Description:</b> CMNHENT0130150 Peru: Loreto Province, Madre Selva Biological Research Station, -3.62096, -72.24744 10 February 2013 - 17 February 2013 Svenson, G. J. (Gavin J.)<br>
<b>Icon name:</b> measle_white
</div>]]></description>
			<styleUrl>#Style2-point-3-map</styleUrl>
			<ExtendedData>
				<Data name='Latitude'>
					<value>-3.621</value>
				</Data>
				<Data name='Longitude'>
					<value>-72.2474</value>
				</Data>
				<Data name='Description'>
					<value>CMNHENT0130150 Peru: Loreto Province, Madre Selva Biological Research Station, -3.62096, -72.24744 10 February 2013 - 17 February 2013 Svenson, G. J. (Gavin J.)</value>
				</Data>
				<Data name='Icon name'>
					<value>measle_white</value>
				</Data>
			</ExtendedData>
			<Point>
				<coordinates>-72.2474,-3.621,0</coordinates>
			</Point>
		</Placemark>
		<Placemark>
			<name>Mantoida</name>
			<snippet></snippet>
			<description><![CDATA[<div class="googft-info-window">
<b>Latitude:</b> -17.6517<br>
<b>Longitude:</b> -63.5856<br>
<b>Name:</b> Mantoida<br>
<b>Description:</b> CMNHENT0130151 Bolivia: Departmento Santa Cruz, near Buena Vista, S17 39.100', W63 35.136', 390m 14 November 2009 Svenson, G. J. (Gavin J.)<br>
<b>Icon name:</b> measle_white
</div>]]></description>
			<styleUrl>#Style2-point-3-map</styleUrl>
			<ExtendedData>
				<Data name='Latitude'>
					<value>-17.6517</value>
				</Data>
				<Data name='Longitude'>
					<value>-63.5856</value>
				</Data>
				<Data name='Description'>
					<value>CMNHENT0130151 Bolivia: Departmento Santa Cruz, near Buena Vista, S17 39.100', W63 35.136', 390m 14 November 2009 Svenson, G. J. (Gavin J.)</value>
				</Data>
				<Data name='Icon name'>
					<value>measle_white</value>
				</Data>
			</ExtendedData>
			<Point>
				<coordinates>-63.5856,-17.6517,0</coordinates>
			</Point>
		</Placemark>
		<Placemark>
			<name>Mantoida</name>
			<snippet></snippet>
			<description><![CDATA[<div class="googft-info-window">
<b>Latitude:</b> -3.621<br>
<b>Longitude:</b> -72.2474<br>
<b>Name:</b> Mantoida<br>
<b>Description:</b> CMNHENT0130152 Peru: Loreto Province, Madre Selva Biological Research Station, -3.62096, -72.24744 10 February 2013 - 17 February 2013 Svenson, G. J. (Gavin J.)<br>
<b>Icon name:</b> measle_white
</div>]]></description>
			<styleUrl>#Style2-point-3-map</styleUrl>
			<ExtendedData>
				<Data name='Latitude'>
					<value>-3.621</value>
				</Data>
				<Data name='Longitude'>
					<value>-72.2474</value>
				</Data>
				<Data name='Description'>
					<value>CMNHENT0130152 Peru: Loreto Province, Madre Selva Biological Research Station, -3.62096, -72.24744 10 February 2013 - 17 February 2013 Svenson, G. J. (Gavin J.)</value>
				</Data>
				<Data name='Icon name'>
					<value>measle_white</value>
				</Data>
			</ExtendedData>
			<Point>
				<coordinates>-72.2474,-3.621,0</coordinates>
			</Point>
		</Placemark>
		<Placemark>
			<name>Mantoida</name>
			<snippet></snippet>
			<description><![CDATA[<div class="googft-info-window">
<b>Latitude:</b> 11.709<br>
<b>Longitude:</b> -85.9535<br>
<b>Name:</b> Mantoida<br>
<b>Description:</b> CMNHENT0130153 Nicaragua: Granda Reserva Silvestra Privada Domatila 11.709000Â°N, 85.953500Â°W, 68m 6 November 2010 - 9 November 2010 Svenson, G. J. (Gavin J.)<br>
<b>Icon name:</b> measle_white
</div>]]></description>
			<styleUrl>#Style2-point-3-map</styleUrl>
			<ExtendedData>
				<Data name='Latitude'>
					<value>11.709</value>
				</Data>
				<Data name='Longitude'>
					<value>-85.9535</value>
				</Data>
				<Data name='Description'>
					<value>CMNHENT0130153 Nicaragua: Granda Reserva Silvestra Privada Domatila 11.709000Â°N, 85.953500Â°W, 68m 6 November 2010 - 9 November 2010 Svenson, G. J. (Gavin J.)</value>
				</Data>
				<Data name='Icon name'>
					<value>measle_white</value>
				</Data>
			</ExtendedData>
			<Point>
				<coordinates>-85.9535,11.709,0</coordinates>
			</Point>
		</Placemark>
		<Placemark>
			<name>Mantoida</name>
			<snippet></snippet>
			<description><![CDATA[<div class="googft-info-window">
<b>Latitude:</b> 4.5689<br>
<b>Longitude:</b> -52.2103<br>
<b>Name:</b> Mantoida<br>
<b>Description:</b> CMNHENT0130154 French Guiana: Cayenne, Kaw Mountain Reserve, 1km W Amazonia, 04.34.08, -52.12.37, 290m 1 February 2008 - 11 February 2008 Romack, H.<br>
<b>Icon name:</b> measle_white
</div>]]></description>
			<styleUrl>#Style2-point-3-map</styleUrl>
			<ExtendedData>
				<Data name='Latitude'>
					<value>4.5689</value>
				</Data>
				<Data name='Longitude'>
					<value>-52.2103</value>
				</Data>
				<Data name='Description'>
					<value>CMNHENT0130154 French Guiana: Cayenne, Kaw Mountain Reserve, 1km W Amazonia, 04.34.08, -52.12.37, 290m 1 February 2008 - 11 February 2008 Romack, H.</value>
				</Data>
				<Data name='Icon name'>
					<value>measle_white</value>
				</Data>
			</ExtendedData>
			<Point>
				<coordinates>-52.2103,4.5689,0</coordinates>
			</Point>
		</Placemark>
		<Placemark>
			<name>Mantoida</name>
			<snippet></snippet>
			<description><![CDATA[<div class="googft-info-window">
<b>Latitude:</b> 5.3423<br>
<b>Longitude:</b> -54.0715<br>
<b>Name:</b> Mantoida<br>
<b>Description:</b> CMNHENT0130155 French Guiana: Saint-Laurent-du-Maroni, N5.34232, W54.07148, 19.5m 6 May 2011 - 7 May 2011 Rivera, J.<br>
<b>Icon name:</b> measle_white
</div>]]></description>
			<styleUrl>#Style2-point-3-map</styleUrl>
			<ExtendedData>
				<Data name='Latitude'>
					<value>5.3423</value>
				</Data>
				<Data name='Longitude'>
					<value>-54.0715</value>
				</Data>
				<Data name='Description'>
					<value>CMNHENT0130155 French Guiana: Saint-Laurent-du-Maroni, N5.34232, W54.07148, 19.5m 6 May 2011 - 7 May 2011 Rivera, J.</value>
				</Data>
				<Data name='Icon name'>
					<value>measle_white</value>
				</Data>
			</ExtendedData>
			<Point>
				<coordinates>-54.0715,5.3423,0</coordinates>
			</Point>
		</Placemark>
		<Placemark>
			<name>Mantoida</name>
			<snippet></snippet>
			<description><![CDATA[<div class="googft-info-window">
<b>Latitude:</b> 4.5689<br>
<b>Longitude:</b> -52.2103<br>
<b>Name:</b> Mantoida<br>
<b>Description:</b> CMNHENT0130156 French Guiana: Cayenne, Kaw Mountain Reserve, 1km W Amazonia, 04.34.08, -52.12.37, 290m 7 January 2013 - 17 January 2013 Romack, H.<br>
<b>Icon name:</b> measle_white
</div>]]></description>
			<styleUrl>#Style2-point-3-map</styleUrl>
			<ExtendedData>
				<Data name='Latitude'>
					<value>4.5689</value>
				</Data>
				<Data name='Longitude'>
					<value>-52.2103</value>
				</Data>
				<Data name='Description'>
					<value>CMNHENT0130156 French Guiana: Cayenne, Kaw Mountain Reserve, 1km W Amazonia, 04.34.08, -52.12.37, 290m 7 January 2013 - 17 January 2013 Romack, H.</value>
				</Data>
				<Data name='Icon name'>
					<value>measle_white</value>
				</Data>
			</ExtendedData>
			<Point>
				<coordinates>-52.2103,4.5689,0</coordinates>
			</Point>
		</Placemark>
		<Placemark>
			<name>Mantoida</name>
			<snippet></snippet>
			<description><![CDATA[<div class="googft-info-window">
<b>Latitude:</b> -3.621<br>
<b>Longitude:</b> -72.2474<br>
<b>Name:</b> Mantoida<br>
<b>Description:</b> CMNHENT0130157 Peru: Loreto Province, Madre Selva Biological Research Station, -3.62096, -72.24744 10 February 2013 - 17 February 2013 Svenson, G. J. (Gavin J.)<br>
<b>Icon name:</b> measle_white
</div>]]></description>
			<styleUrl>#Style2-point-3-map</styleUrl>
			<ExtendedData>
				<Data name='Latitude'>
					<value>-3.621</value>
				</Data>
				<Data name='Longitude'>
					<value>-72.2474</value>
				</Data>
				<Data name='Description'>
					<value>CMNHENT0130157 Peru: Loreto Province, Madre Selva Biological Research Station, -3.62096, -72.24744 10 February 2013 - 17 February 2013 Svenson, G. J. (Gavin J.)</value>
				</Data>
				<Data name='Icon name'>
					<value>measle_white</value>
				</Data>
			</ExtendedData>
			<Point>
				<coordinates>-72.2474,-3.621,0</coordinates>
			</Point>
		</Placemark>
		<Placemark>
			<name>Mantoida</name>
			<snippet></snippet>
			<description><![CDATA[<div class="googft-info-window">
<b>Latitude:</b> -3.621<br>
<b>Longitude:</b> -72.2474<br>
<b>Name:</b> Mantoida<br>
<b>Description:</b> CMNHENT0130158 Peru: Loreto Province, Madre Selva Biological Research Station, -3.62096, -72.24744 10 February 2013 - 17 February 2013 Svenson, G. J. (Gavin J.)<br>
<b>Icon name:</b> measle_white
</div>]]></description>
			<styleUrl>#Style2-point-3-map</styleUrl>
			<ExtendedData>
				<Data name='Latitude'>
					<value>-3.621</value>
				</Data>
				<Data name='Longitude'>
					<value>-72.2474</value>
				</Data>
				<Data name='Description'>
					<value>CMNHENT0130158 Peru: Loreto Province, Madre Selva Biological Research Station, -3.62096, -72.24744 10 February 2013 - 17 February 2013 Svenson, G. J. (Gavin J.)</value>
				</Data>
				<Data name='Icon name'>
					<value>measle_white</value>
				</Data>
			</ExtendedData>
			<Point>
				<coordinates>-72.2474,-3.621,0</coordinates>
			</Point>
		</Placemark>
		<Placemark>
			<name>Mantoida</name>
			<snippet></snippet>
			<description><![CDATA[<div class="googft-info-window">
<b>Latitude:</b> 11.709<br>
<b>Longitude:</b> -85.9535<br>
<b>Name:</b> Mantoida<br>
<b>Description:</b> CMNHENT0130159 Nicaragua: Granda Reserva Silvestra Privada Domatila 11.709000Â°N, 85.953500Â°W, 68m 6 November 2010 - 9 November 2010 Svenson, G. J. (Gavin J.)<br>
<b>Icon name:</b> measle_white
</div>]]></description>
			<styleUrl>#Style2-point-3-map</styleUrl>
			<ExtendedData>
				<Data name='Latitude'>
					<value>11.709</value>
				</Data>
				<Data name='Longitude'>
					<value>-85.9535</value>
				</Data>
				<Data name='Description'>
					<value>CMNHENT0130159 Nicaragua: Granda Reserva Silvestra Privada Domatila 11.709000Â°N, 85.953500Â°W, 68m 6 November 2010 - 9 November 2010 Svenson, G. J. (Gavin J.)</value>
				</Data>
				<Data name='Icon name'>
					<value>measle_white</value>
				</Data>
			</ExtendedData>
			<Point>
				<coordinates>-85.9535,11.709,0</coordinates>
			</Point>
		</Placemark>
		<Placemark>
			<name>Mantoida</name>
			<snippet></snippet>
			<description><![CDATA[<div class="googft-info-window">
<b>Latitude:</b> 11.709<br>
<b>Longitude:</b> -85.9535<br>
<b>Name:</b> Mantoida<br>
<b>Description:</b> CMNHENT0130160 Nicaragua: Granda Reserva Silvestra Privada Domatila 11.709000Â°N, 85.953500Â°W, 68m 6 November 2010 - 9 November 2010 Svenson, G. J. (Gavin J.)<br>
<b>Icon name:</b> measle_white
</div>]]></description>
			<styleUrl>#Style2-point-3-map</styleUrl>
			<ExtendedData>
				<Data name='Latitude'>
					<value>11.709</value>
				</Data>
				<Data name='Longitude'>
					<value>-85.9535</value>
				</Data>
				<Data name='Description'>
					<value>CMNHENT0130160 Nicaragua: Granda Reserva Silvestra Privada Domatila 11.709000Â°N, 85.953500Â°W, 68m 6 November 2010 - 9 November 2010 Svenson, G. J. (Gavin J.)</value>
				</Data>
				<Data name='Icon name'>
					<value>measle_white</value>
				</Data>
			</ExtendedData>
			<Point>
				<coordinates>-85.9535,11.709,0</coordinates>
			</Point>
		</Placemark>
		<Placemark>
			<name>Mantoida</name>
			<snippet></snippet>
			<description><![CDATA[<div class="googft-info-window">
<b>Latitude:</b> 11.709<br>
<b>Longitude:</b> -85.9535<br>
<b>Name:</b> Mantoida<br>
<b>Description:</b> CMNHENT0131921 Nicaragua: Granda Reserva Silvestra Privada Domatila 11.709000Â°N, 85.953500Â°W, 68m 6 November 2010 - 9 November 2010 Svenson, G. J. (Gavin J.)<br>
<b>Icon name:</b> measle_white
</div>]]></description>
			<styleUrl>#Style2-point-3-map</styleUrl>
			<ExtendedData>
				<Data name='Latitude'>
					<value>11.709</value>
				</Data>
				<Data name='Longitude'>
					<value>-85.9535</value>
				</Data>
				<Data name='Description'>
					<value>CMNHENT0131921 Nicaragua: Granda Reserva Silvestra Privada Domatila 11.709000Â°N, 85.953500Â°W, 68m 6 November 2010 - 9 November 2010 Svenson, G. J. (Gavin J.)</value>
				</Data>
				<Data name='Icon name'>
					<value>measle_white</value>
				</Data>
			</ExtendedData>
			<Point>
				<coordinates>-85.9535,11.709,0</coordinates>
			</Point>
		</Placemark>
		<Placemark>
			<name>Mantoida</name>
			<snippet></snippet>
			<description><![CDATA[<div class="googft-info-window">
<b>Latitude:</b> 11.709<br>
<b>Longitude:</b> -85.9535<br>
<b>Name:</b> Mantoida<br>
<b>Description:</b> CMNHENT0131922 Nicaragua: Granda Reserva Silvestra Privada Domatila 11.709000Â°N, 85.953500Â°W, 68m 6 November 2010 - 9 November 2010 Svenson, G. J. (Gavin J.)<br>
<b>Icon name:</b> measle_white
</div>]]></description>
			<styleUrl>#Style2-point-3-map</styleUrl>
			<ExtendedData>
				<Data name='Latitude'>
					<value>11.709</value>
				</Data>
				<Data name='Longitude'>
					<value>-85.9535</value>
				</Data>
				<Data name='Description'>
					<value>CMNHENT0131922 Nicaragua: Granda Reserva Silvestra Privada Domatila 11.709000Â°N, 85.953500Â°W, 68m 6 November 2010 - 9 November 2010 Svenson, G. J. (Gavin J.)</value>
				</Data>
				<Data name='Icon name'>
					<value>measle_white</value>
				</Data>
			</ExtendedData>
			<Point>
				<coordinates>-85.9535,11.709,0</coordinates>
			</Point>
		</Placemark>
		<Placemark>
			<name>Mantoida</name>
			<snippet></snippet>
			<description><![CDATA[<div class="googft-info-window">
<b>Latitude:</b> -3.6216<br>
<b>Longitude:</b> -72.2503<br>
<b>Name:</b> Mantoida<br>
<b>Description:</b> CMNHENT0131923 Peru: Loreto Province, Madre Selva Biological Research Station, -3.621597, -72.250258 9 February 2013 - 18 February 2013 Svenson, G. J. (Gavin J.)<br>
<b>Icon name:</b> measle_white
</div>]]></description>
			<styleUrl>#Style2-point-3-map</styleUrl>
			<ExtendedData>
				<Data name='Latitude'>
					<value>-3.6216</value>
				</Data>
				<Data name='Longitude'>
					<value>-72.2503</value>
				</Data>
				<Data name='Description'>
					<value>CMNHENT0131923 Peru: Loreto Province, Madre Selva Biological Research Station, -3.621597, -72.250258 9 February 2013 - 18 February 2013 Svenson, G. J. (Gavin J.)</value>
				</Data>
				<Data name='Icon name'>
					<value>measle_white</value>
				</Data>
			</ExtendedData>
			<Point>
				<coordinates>-72.2503,-3.6216,0</coordinates>
			</Point>
		</Placemark>
		<Placemark>
			<name>Mantoida</name>
			<snippet></snippet>
			<description><![CDATA[<div class="googft-info-window">
<b>Latitude:</b> -3.6216<br>
<b>Longitude:</b> -72.2503<br>
<b>Name:</b> Mantoida<br>
<b>Description:</b> CMNHENT0131924 Peru: Loreto Province, Madre Selva Biological Research Station, -3.621597, -72.250258 9 February 2013 - 18 February 2013 Svenson, G. J. (Gavin J.)<br>
<b>Icon name:</b> measle_white
</div>]]></description>
			<styleUrl>#Style2-point-3-map</styleUrl>
			<ExtendedData>
				<Data name='Latitude'>
					<value>-3.6216</value>
				</Data>
				<Data name='Longitude'>
					<value>-72.2503</value>
				</Data>
				<Data name='Description'>
					<value>CMNHENT0131924 Peru: Loreto Province, Madre Selva Biological Research Station, -3.621597, -72.250258 9 February 2013 - 18 February 2013 Svenson, G. J. (Gavin J.)</value>
				</Data>
				<Data name='Icon name'>
					<value>measle_white</value>
				</Data>
			</ExtendedData>
			<Point>
				<coordinates>-72.2503,-3.6216,0</coordinates>
			</Point>
		</Placemark>
		<Placemark>
			<name>Mantoida</name>
			<snippet></snippet>
			<description><![CDATA[<div class="googft-info-window">
<b>Latitude:</b> -14.51<br>
<b>Longitude:</b> -67.4926<br>
<b>Name:</b> Mantoida<br>
<b>Description:</b> CMNHENT0131925 Bolivia: La Paz, Abel Iturralde, San Miguel, S14 30.602', W67 29.555' 24 September 2007 - 30 September 2007 Miller, K. B. (Kelly B.)<br>
<b>Icon name:</b> measle_white
</div>]]></description>
			<styleUrl>#Style2-point-3-map</styleUrl>
			<ExtendedData>
				<Data name='Latitude'>
					<value>-14.51</value>
				</Data>
				<Data name='Longitude'>
					<value>-67.4926</value>
				</Data>
				<Data name='Description'>
					<value>CMNHENT0131925 Bolivia: La Paz, Abel Iturralde, San Miguel, S14 30.602', W67 29.555' 24 September 2007 - 30 September 2007 Miller, K. B. (Kelly B.)</value>
				</Data>
				<Data name='Icon name'>
					<value>measle_white</value>
				</Data>
			</ExtendedData>
			<Point>
				<coordinates>-67.4926,-14.51,0</coordinates>
			</Point>
		</Placemark>
		<Placemark>
			<name>Mantoida</name>
			<snippet></snippet>
			<description><![CDATA[<div class="googft-info-window">
<b>Latitude:</b> -17.671<br>
<b>Longitude:</b> -63.4574<br>
<b>Name:</b> Mantoida<br>
<b>Description:</b> CMNHENT0131926 Bolivia: Departmento Santa Cruz, Potrerillos del Guenda, S17 40.262', W63 27.445' W, elev. 1322ft 6 January 2005 - 12 January 2005 McHugh, J. (Joe)<br>
<b>Icon name:</b> measle_white
</div>]]></description>
			<styleUrl>#Style2-point-3-map</styleUrl>
			<ExtendedData>
				<Data name='Latitude'>
					<value>-17.671</value>
				</Data>
				<Data name='Longitude'>
					<value>-63.4574</value>
				</Data>
				<Data name='Description'>
					<value>CMNHENT0131926 Bolivia: Departmento Santa Cruz, Potrerillos del Guenda, S17 40.262', W63 27.445' W, elev. 1322ft 6 January 2005 - 12 January 2005 McHugh, J. (Joe)</value>
				</Data>
				<Data name='Icon name'>
					<value>measle_white</value>
				</Data>
			</ExtendedData>
			<Point>
				<coordinates>-63.4574,-17.671,0</coordinates>
			</Point>
		</Placemark>
		<Placemark>
			<name>Mantoida</name>
			<snippet></snippet>
			<description><![CDATA[<div class="googft-info-window">
<b>Latitude:</b> -17.671<br>
<b>Longitude:</b> -63.4574<br>
<b>Name:</b> Mantoida<br>
<b>Description:</b> CMNHENT0131927 Bolivia: Departmento Santa Cruz, Potrerillos del Guenda, S17 40.262', W63 27.445' W, elev. 1322ft 6 January 2005 - 12 January 2005 McHugh, J. (Joe)<br>
<b>Icon name:</b> measle_white
</div>]]></description>
			<styleUrl>#Style2-point-3-map</styleUrl>
			<ExtendedData>
				<Data name='Latitude'>
					<value>-17.671</value>
				</Data>
				<Data name='Longitude'>
					<value>-63.4574</value>
				</Data>
				<Data name='Description'>
					<value>CMNHENT0131927 Bolivia: Departmento Santa Cruz, Potrerillos del Guenda, S17 40.262', W63 27.445' W, elev. 1322ft 6 January 2005 - 12 January 2005 McHugh, J. (Joe)</value>
				</Data>
				<Data name='Icon name'>
					<value>measle_white</value>
				</Data>
			</ExtendedData>
			<Point>
				<coordinates>-63.4574,-17.671,0</coordinates>
			</Point>
		</Placemark>
		<Placemark>
			<name>Mantoida</name>
			<snippet></snippet>
			<description><![CDATA[<div class="googft-info-window">
<b>Latitude:</b> -17.6714<br>
<b>Longitude:</b> -63.4575<br>
<b>Name:</b> Mantoida<br>
<b>Description:</b> CMNHENT0131928 Bolivia: Departmento Santa Cruz, Reserva Natural Potrerillos del Guenda, S17 40.281', W63 27.451' W, elev. 400m 3 November 2009 - 8 November 2009 Svenson, G. J. (Gavin J.)<br>
<b>Icon name:</b> measle_white
</div>]]></description>
			<styleUrl>#Style2-point-3-map</styleUrl>
			<ExtendedData>
				<Data name='Latitude'>
					<value>-17.6714</value>
				</Data>
				<Data name='Longitude'>
					<value>-63.4575</value>
				</Data>
				<Data name='Description'>
					<value>CMNHENT0131928 Bolivia: Departmento Santa Cruz, Reserva Natural Potrerillos del Guenda, S17 40.281', W63 27.451' W, elev. 400m 3 November 2009 - 8 November 2009 Svenson, G. J. (Gavin J.)</value>
				</Data>
				<Data name='Icon name'>
					<value>measle_white</value>
				</Data>
			</ExtendedData>
			<Point>
				<coordinates>-63.4575,-17.6714,0</coordinates>
			</Point>
		</Placemark>
		<Placemark>
			<name>Mantoida</name>
			<snippet></snippet>
			<description><![CDATA[<div class="googft-info-window">
<b>Latitude:</b> -17.6714<br>
<b>Longitude:</b> -63.4575<br>
<b>Name:</b> Mantoida<br>
<b>Description:</b> CMNHENT0131929 Bolivia: Departmento Santa Cruz, Reserva Natural Potrerillos del Guenda, S17 40.281', W63 27.451' W, elev. 400m 3 November 2009 - 8 November 2009 Svenson, G. J. (Gavin J.)<br>
<b>Icon name:</b> measle_white
</div>]]></description>
			<styleUrl>#Style2-point-3-map</styleUrl>
			<ExtendedData>
				<Data name='Latitude'>
					<value>-17.6714</value>
				</Data>
				<Data name='Longitude'>
					<value>-63.4575</value>
				</Data>
				<Data name='Description'>
					<value>CMNHENT0131929 Bolivia: Departmento Santa Cruz, Reserva Natural Potrerillos del Guenda, S17 40.281', W63 27.451' W, elev. 400m 3 November 2009 - 8 November 2009 Svenson, G. J. (Gavin J.)</value>
				</Data>
				<Data name='Icon name'>
					<value>measle_white</value>
				</Data>
			</ExtendedData>
			<Point>
				<coordinates>-63.4575,-17.6714,0</coordinates>
			</Point>
		</Placemark>
		<Placemark>
			<name>Mantoida</name>
			<snippet></snippet>
			<description><![CDATA[<div class="googft-info-window">
<b>Latitude:</b> -17.6714<br>
<b>Longitude:</b> -63.4575<br>
<b>Name:</b> Mantoida<br>
<b>Description:</b> CMNHENT0131930 Bolivia: Departmento Santa Cruz, Reserva Natural Potrerillos del Guenda, S17 40.281', W63 27.451' W, elev. 400m 3 November 2009 - 8 November 2009 Svenson, G. J. (Gavin J.)<br>
<b>Icon name:</b> measle_white
</div>]]></description>
			<styleUrl>#Style2-point-3-map</styleUrl>
			<ExtendedData>
				<Data name='Latitude'>
					<value>-17.6714</value>
				</Data>
				<Data name='Longitude'>
					<value>-63.4575</value>
				</Data>
				<Data name='Description'>
					<value>CMNHENT0131930 Bolivia: Departmento Santa Cruz, Reserva Natural Potrerillos del Guenda, S17 40.281', W63 27.451' W, elev. 400m 3 November 2009 - 8 November 2009 Svenson, G. J. (Gavin J.)</value>
				</Data>
				<Data name='Icon name'>
					<value>measle_white</value>
				</Data>
			</ExtendedData>
			<Point>
				<coordinates>-63.4575,-17.6714,0</coordinates>
			</Point>
		</Placemark>
		<Placemark>
			<name>Mantoida</name>
			<snippet></snippet>
			<description><![CDATA[<div class="googft-info-window">
<b>Latitude:</b> -17.6517<br>
<b>Longitude:</b> -63.5856<br>
<b>Name:</b> Mantoida<br>
<b>Description:</b> CMNHENT0131931 Bolivia: Departmento Santa Cruz, near Buena Vista, S17 39.100', W63 35.136', 390m 14 November 2009 Svenson, G. J. (Gavin J.)<br>
<b>Icon name:</b> measle_white
</div>]]></description>
			<styleUrl>#Style2-point-3-map</styleUrl>
			<ExtendedData>
				<Data name='Latitude'>
					<value>-17.6517</value>
				</Data>
				<Data name='Longitude'>
					<value>-63.5856</value>
				</Data>
				<Data name='Description'>
					<value>CMNHENT0131931 Bolivia: Departmento Santa Cruz, near Buena Vista, S17 39.100', W63 35.136', 390m 14 November 2009 Svenson, G. J. (Gavin J.)</value>
				</Data>
				<Data name='Icon name'>
					<value>measle_white</value>
				</Data>
			</ExtendedData>
			<Point>
				<coordinates>-63.5856,-17.6517,0</coordinates>
			</Point>
		</Placemark>
		<Placemark>
			<name>Mantoida</name>
			<snippet></snippet>
			<description><![CDATA[<div class="googft-info-window">
<b>Latitude:</b> -17.6517<br>
<b>Longitude:</b> -63.5856<br>
<b>Name:</b> Mantoida<br>
<b>Description:</b> CMNHENT0131932 Bolivia: Departmento Santa Cruz, near Buena Vista, S17 39.100', W63 35.136', 390m 14 November 2009 Svenson, G. J. (Gavin J.)<br>
<b>Icon name:</b> measle_white
</div>]]></description>
			<styleUrl>#Style2-point-3-map</styleUrl>
			<ExtendedData>
				<Data name='Latitude'>
					<value>-17.6517</value>
				</Data>
				<Data name='Longitude'>
					<value>-63.5856</value>
				</Data>
				<Data name='Description'>
					<value>CMNHENT0131932 Bolivia: Departmento Santa Cruz, near Buena Vista, S17 39.100', W63 35.136', 390m 14 November 2009 Svenson, G. J. (Gavin J.)</value>
				</Data>
				<Data name='Icon name'>
					<value>measle_white</value>
				</Data>
			</ExtendedData>
			<Point>
				<coordinates>-63.5856,-17.6517,0</coordinates>
			</Point>
		</Placemark>
		<Placemark>
			<name>Mantoida</name>
			<snippet></snippet>
			<description><![CDATA[<div class="googft-info-window">
<b>Latitude:</b> -17.6517<br>
<b>Longitude:</b> -63.5856<br>
<b>Name:</b> Mantoida<br>
<b>Description:</b> CMNHENT0131933 Bolivia: Departmento Santa Cruz, near Buena Vista, S17 39.100', W63 35.136', 390m 14 November 2009 Svenson, G. J. (Gavin J.)<br>
<b>Icon name:</b> measle_white
</div>]]></description>
			<styleUrl>#Style2-point-3-map</styleUrl>
			<ExtendedData>
				<Data name='Latitude'>
					<value>-17.6517</value>
				</Data>
				<Data name='Longitude'>
					<value>-63.5856</value>
				</Data>
				<Data name='Description'>
					<value>CMNHENT0131933 Bolivia: Departmento Santa Cruz, near Buena Vista, S17 39.100', W63 35.136', 390m 14 November 2009 Svenson, G. J. (Gavin J.)</value>
				</Data>
				<Data name='Icon name'>
					<value>measle_white</value>
				</Data>
			</ExtendedData>
			<Point>
				<coordinates>-63.5856,-17.6517,0</coordinates>
			</Point>
		</Placemark>
		<Placemark>
			<name>Mantoida</name>
			<snippet></snippet>
			<description><![CDATA[<div class="googft-info-window">
<b>Latitude:</b> 4.5689<br>
<b>Longitude:</b> -52.2139<br>
<b>Name:</b> Mantoida<br>
<b>Description:</b> CMNHENT0131934 French Guiana: Cayenne, Kaw Mountain Reserve, vicinity of Patawa, N4.56888, W52.21388, 282m 1 April 2011 - 1 May 2011 Rivera, J.<br>
<b>Icon name:</b> measle_white
</div>]]></description>
			<styleUrl>#Style2-point-3-map</styleUrl>
			<ExtendedData>
				<Data name='Latitude'>
					<value>4.5689</value>
				</Data>
				<Data name='Longitude'>
					<value>-52.2139</value>
				</Data>
				<Data name='Description'>
					<value>CMNHENT0131934 French Guiana: Cayenne, Kaw Mountain Reserve, vicinity of Patawa, N4.56888, W52.21388, 282m 1 April 2011 - 1 May 2011 Rivera, J.</value>
				</Data>
				<Data name='Icon name'>
					<value>measle_white</value>
				</Data>
			</ExtendedData>
			<Point>
				<coordinates>-52.2139,4.5689,0</coordinates>
			</Point>
		</Placemark>
		<Placemark>
			<name>Mantoida</name>
			<snippet></snippet>
			<description><![CDATA[<div class="googft-info-window">
<b>Latitude:</b> 4.1622<br>
<b>Longitude:</b> -52.1529<br>
<b>Name:</b> Mantoida<br>
<b>Description:</b> CMNHENT0131935 French Guiana: Cayenne, logging road S of Regina, N4.16217', W52.15288', 51.8m 4 May 2011 Rivera, J.<br>
<b>Icon name:</b> measle_white
</div>]]></description>
			<styleUrl>#Style2-point-3-map</styleUrl>
			<ExtendedData>
				<Data name='Latitude'>
					<value>4.1622</value>
				</Data>
				<Data name='Longitude'>
					<value>-52.1529</value>
				</Data>
				<Data name='Description'>
					<value>CMNHENT0131935 French Guiana: Cayenne, logging road S of Regina, N4.16217', W52.15288', 51.8m 4 May 2011 Rivera, J.</value>
				</Data>
				<Data name='Icon name'>
					<value>measle_white</value>
				</Data>
			</ExtendedData>
			<Point>
				<coordinates>-52.1529,4.1622,0</coordinates>
			</Point>
		</Placemark>
		<Placemark>
			<name>Mantoida</name>
			<snippet></snippet>
			<description><![CDATA[<div class="googft-info-window">
<b>Latitude:</b> 4.568<br>
<b>Longitude:</b> -52.4665<br>
<b>Name:</b> Mantoida<br>
<b>Description:</b> CMNHENT0131936 French Guiana: Cayenne, vicinity of Cacao, N4.568, W52.46648, 47.5m 2 May 2011 - 3 May 2011 Rivera, J.<br>
<b>Icon name:</b> measle_white
</div>]]></description>
			<styleUrl>#Style2-point-3-map</styleUrl>
			<ExtendedData>
				<Data name='Latitude'>
					<value>4.568</value>
				</Data>
				<Data name='Longitude'>
					<value>-52.4665</value>
				</Data>
				<Data name='Description'>
					<value>CMNHENT0131936 French Guiana: Cayenne, vicinity of Cacao, N4.568, W52.46648, 47.5m 2 May 2011 - 3 May 2011 Rivera, J.</value>
				</Data>
				<Data name='Icon name'>
					<value>measle_white</value>
				</Data>
			</ExtendedData>
			<Point>
				<coordinates>-52.4665,4.568,0</coordinates>
			</Point>
		</Placemark>
		<Placemark>
			<name>Mantoida</name>
			<snippet></snippet>
			<description><![CDATA[<div class="googft-info-window">
<b>Latitude:</b> 11.709<br>
<b>Longitude:</b> -85.9535<br>
<b>Name:</b> Mantoida<br>
<b>Description:</b> CMNHENT0131961 Nicaragua: Granda Reserva Silvestra Privada Domatila 11.709000Â°N, 85.953500Â°W, 68m 6 November 2010 - 9 November 2010 Svenson, G. J. (Gavin J.)<br>
<b>Icon name:</b> measle_white
</div>]]></description>
			<styleUrl>#Style2-point-3-map</styleUrl>
			<ExtendedData>
				<Data name='Latitude'>
					<value>11.709</value>
				</Data>
				<Data name='Longitude'>
					<value>-85.9535</value>
				</Data>
				<Data name='Description'>
					<value>CMNHENT0131961 Nicaragua: Granda Reserva Silvestra Privada Domatila 11.709000Â°N, 85.953500Â°W, 68m 6 November 2010 - 9 November 2010 Svenson, G. J. (Gavin J.)</value>
				</Data>
				<Data name='Icon name'>
					<value>measle_white</value>
				</Data>
			</ExtendedData>
			<Point>
				<coordinates>-85.9535,11.709,0</coordinates>
			</Point>
		</Placemark>
		<Placemark>
			<name>Mantoida</name>
			<snippet></snippet>
			<description><![CDATA[<div class="googft-info-window">
<b>Latitude:</b> 11.709<br>
<b>Longitude:</b> -85.9535<br>
<b>Name:</b> Mantoida<br>
<b>Description:</b> CMNHENT0131962 Nicaragua: Granda Reserva Silvestra Privada Domatila 11.709000Â°N, 85.953500Â°W, 68m 6 November 2010 - 9 November 2010 Svenson, G. J. (Gavin J.)<br>
<b>Icon name:</b> measle_white
</div>]]></description>
			<styleUrl>#Style2-point-3-map</styleUrl>
			<ExtendedData>
				<Data name='Latitude'>
					<value>11.709</value>
				</Data>
				<Data name='Longitude'>
					<value>-85.9535</value>
				</Data>
				<Data name='Description'>
					<value>CMNHENT0131962 Nicaragua: Granda Reserva Silvestra Privada Domatila 11.709000Â°N, 85.953500Â°W, 68m 6 November 2010 - 9 November 2010 Svenson, G. J. (Gavin J.)</value>
				</Data>
				<Data name='Icon name'>
					<value>measle_white</value>
				</Data>
			</ExtendedData>
			<Point>
				<coordinates>-85.9535,11.709,0</coordinates>
			</Point>
		</Placemark>
		<Placemark>
			<name>Mantoida</name>
			<snippet></snippet>
			<description><![CDATA[<div class="googft-info-window">
<b>Latitude:</b> 11.709<br>
<b>Longitude:</b> -85.9535<br>
<b>Name:</b> Mantoida<br>
<b>Description:</b> CMNHENT0131963 Nicaragua: Granda Reserva Silvestra Privada Domatila 11.709000Â°N, 85.953500Â°W, 68m 6 November 2010 - 9 November 2010 Svenson, G. J. (Gavin J.)<br>
<b>Icon name:</b> measle_white
</div>]]></description>
			<styleUrl>#Style2-point-3-map</styleUrl>
			<ExtendedData>
				<Data name='Latitude'>
					<value>11.709</value>
				</Data>
				<Data name='Longitude'>
					<value>-85.9535</value>
				</Data>
				<Data name='Description'>
					<value>CMNHENT0131963 Nicaragua: Granda Reserva Silvestra Privada Domatila 11.709000Â°N, 85.953500Â°W, 68m 6 November 2010 - 9 November 2010 Svenson, G. J. (Gavin J.)</value>
				</Data>
				<Data name='Icon name'>
					<value>measle_white</value>
				</Data>
			</ExtendedData>
			<Point>
				<coordinates>-85.9535,11.709,0</coordinates>
			</Point>
		</Placemark>
		<Placemark>
			<name>Mantoida</name>
			<snippet></snippet>
			<description><![CDATA[<div class="googft-info-window">
<b>Latitude:</b> 11.709<br>
<b>Longitude:</b> -85.9535<br>
<b>Name:</b> Mantoida<br>
<b>Description:</b> CMNHENT0131964 Nicaragua: Granda Reserva Silvestra Privada Domatila 11.709000Â°N, 85.953500Â°W, 68m 6 November 2010 - 9 November 2010 Svenson, G. J. (Gavin J.)<br>
<b>Icon name:</b> measle_white
</div>]]></description>
			<styleUrl>#Style2-point-3-map</styleUrl>
			<ExtendedData>
				<Data name='Latitude'>
					<value>11.709</value>
				</Data>
				<Data name='Longitude'>
					<value>-85.9535</value>
				</Data>
				<Data name='Description'>
					<value>CMNHENT0131964 Nicaragua: Granda Reserva Silvestra Privada Domatila 11.709000Â°N, 85.953500Â°W, 68m 6 November 2010 - 9 November 2010 Svenson, G. J. (Gavin J.)</value>
				</Data>
				<Data name='Icon name'>
					<value>measle_white</value>
				</Data>
			</ExtendedData>
			<Point>
				<coordinates>-85.9535,11.709,0</coordinates>
			</Point>
		</Placemark>
		<Placemark>
			<name>Mantoida</name>
			<snippet></snippet>
			<description><![CDATA[<div class="googft-info-window">
<b>Latitude:</b> 11.709<br>
<b>Longitude:</b> -85.9535<br>
<b>Name:</b> Mantoida<br>
<b>Description:</b> CMNHENT0131965 Nicaragua: Granda Reserva Silvestra Privada Domatila 11.709000Â°N, 85.953500Â°W, 68m 6 November 2010 - 9 November 2010 Svenson, G. J. (Gavin J.)<br>
<b>Icon name:</b> measle_white
</div>]]></description>
			<styleUrl>#Style2-point-3-map</styleUrl>
			<ExtendedData>
				<Data name='Latitude'>
					<value>11.709</value>
				</Data>
				<Data name='Longitude'>
					<value>-85.9535</value>
				</Data>
				<Data name='Description'>
					<value>CMNHENT0131965 Nicaragua: Granda Reserva Silvestra Privada Domatila 11.709000Â°N, 85.953500Â°W, 68m 6 November 2010 - 9 November 2010 Svenson, G. J. (Gavin J.)</value>
				</Data>
				<Data name='Icon name'>
					<value>measle_white</value>
				</Data>
			</ExtendedData>
			<Point>
				<coordinates>-85.9535,11.709,0</coordinates>
			</Point>
		</Placemark>
		<Placemark>
			<name>Mantoida</name>
			<snippet></snippet>
			<description><![CDATA[<div class="googft-info-window">
<b>Latitude:</b> 4<br>
<b>Longitude:</b> -53<br>
<b>Name:</b> Mantoida<br>
<b>Description:</b> CMNHENT0131966 French Guiana No Date Romack, H.<br>
<b>Icon name:</b> measle_white
</div>]]></description>
			<styleUrl>#Style2-point-3-map</styleUrl>
			<ExtendedData>
				<Data name='Latitude'>
					<value>4</value>
				</Data>
				<Data name='Longitude'>
					<value>-53</value>
				</Data>
				<Data name='Description'>
					<value>CMNHENT0131966 French Guiana No Date Romack, H.</value>
				</Data>
				<Data name='Icon name'>
					<value>measle_white</value>
				</Data>
			</ExtendedData>
			<Point>
				<coordinates>-53.0,4.0,0</coordinates>
			</Point>
		</Placemark>
		<Placemark>
			<name>Mantoida</name>
			<snippet></snippet>
			<description><![CDATA[<div class="googft-info-window">
<b>Latitude:</b> 4<br>
<b>Longitude:</b> -53<br>
<b>Name:</b> Mantoida<br>
<b>Description:</b> CMNHENT0131967 French Guiana No Date Romack, H.<br>
<b>Icon name:</b> measle_white
</div>]]></description>
			<styleUrl>#Style2-point-3-map</styleUrl>
			<ExtendedData>
				<Data name='Latitude'>
					<value>4</value>
				</Data>
				<Data name='Longitude'>
					<value>-53</value>
				</Data>
				<Data name='Description'>
					<value>CMNHENT0131967 French Guiana No Date Romack, H.</value>
				</Data>
				<Data name='Icon name'>
					<value>measle_white</value>
				</Data>
			</ExtendedData>
			<Point>
				<coordinates>-53.0,4.0,0</coordinates>
			</Point>
		</Placemark>
		<Placemark>
			<name>Mantoida</name>
			<snippet></snippet>
			<description><![CDATA[<div class="googft-info-window">
<b>Latitude:</b> 4.1622<br>
<b>Longitude:</b> -52.1529<br>
<b>Name:</b> Mantoida<br>
<b>Description:</b> CMNHENT0131968 French Guiana: Cayenne, logging road S of Regina, N4.16217', W52.15288', 51.8m 4 May 2011 Rivera, J.<br>
<b>Icon name:</b> measle_white
</div>]]></description>
			<styleUrl>#Style2-point-3-map</styleUrl>
			<ExtendedData>
				<Data name='Latitude'>
					<value>4.1622</value>
				</Data>
				<Data name='Longitude'>
					<value>-52.1529</value>
				</Data>
				<Data name='Description'>
					<value>CMNHENT0131968 French Guiana: Cayenne, logging road S of Regina, N4.16217', W52.15288', 51.8m 4 May 2011 Rivera, J.</value>
				</Data>
				<Data name='Icon name'>
					<value>measle_white</value>
				</Data>
			</ExtendedData>
			<Point>
				<coordinates>-52.1529,4.1622,0</coordinates>
			</Point>
		</Placemark>
		<Placemark>
			<name>Mantoida</name>
			<snippet></snippet>
			<description><![CDATA[<div class="googft-info-window">
<b>Latitude:</b> 4.1622<br>
<b>Longitude:</b> -52.1529<br>
<b>Name:</b> Mantoida<br>
<b>Description:</b> CMNHENT0131969 French Guiana: Cayenne, logging road S of Regina, N4.16217', W52.15288', 51.8m 4 May 2011 Rivera, J.<br>
<b>Icon name:</b> measle_white
</div>]]></description>
			<styleUrl>#Style2-point-3-map</styleUrl>
			<ExtendedData>
				<Data name='Latitude'>
					<value>4.1622</value>
				</Data>
				<Data name='Longitude'>
					<value>-52.1529</value>
				</Data>
				<Data name='Description'>
					<value>CMNHENT0131969 French Guiana: Cayenne, logging road S of Regina, N4.16217', W52.15288', 51.8m 4 May 2011 Rivera, J.</value>
				</Data>
				<Data name='Icon name'>
					<value>measle_white</value>
				</Data>
			</ExtendedData>
			<Point>
				<coordinates>-52.1529,4.1622,0</coordinates>
			</Point>
		</Placemark>
		<Placemark>
			<name>Mantoida</name>
			<snippet></snippet>
			<description><![CDATA[<div class="googft-info-window">
<b>Latitude:</b> 4.1622<br>
<b>Longitude:</b> -52.1529<br>
<b>Name:</b> Mantoida<br>
<b>Description:</b> CMNHENT0131970 French Guiana: Cayenne, logging road S of Regina, N4.16217', W52.15288', 51.8m 4 May 2011 Rivera, J.<br>
<b>Icon name:</b> measle_white
</div>]]></description>
			<styleUrl>#Style2-point-3-map</styleUrl>
			<ExtendedData>
				<Data name='Latitude'>
					<value>4.1622</value>
				</Data>
				<Data name='Longitude'>
					<value>-52.1529</value>
				</Data>
				<Data name='Description'>
					<value>CMNHENT0131970 French Guiana: Cayenne, logging road S of Regina, N4.16217', W52.15288', 51.8m 4 May 2011 Rivera, J.</value>
				</Data>
				<Data name='Icon name'>
					<value>measle_white</value>
				</Data>
			</ExtendedData>
			<Point>
				<coordinates>-52.1529,4.1622,0</coordinates>
			</Point>
		</Placemark>
		<Placemark>
			<name>Mantoida</name>
			<snippet></snippet>
			<description><![CDATA[<div class="googft-info-window">
<b>Latitude:</b> 5.2975<br>
<b>Longitude:</b> -53.0521<br>
<b>Name:</b> Mantoida<br>
<b>Description:</b> CMNHENT0131971 French Guiana: Cayenne, Saint-Ã‰lie, near Sinnamary, N5.29747, W53.05205, 48m 8 May 2011 - 10 May 2011 Rivera, J.<br>
<b>Icon name:</b> measle_white
</div>]]></description>
			<styleUrl>#Style2-point-3-map</styleUrl>
			<ExtendedData>
				<Data name='Latitude'>
					<value>5.2975</value>
				</Data>
				<Data name='Longitude'>
					<value>-53.0521</value>
				</Data>
				<Data name='Description'>
					<value>CMNHENT0131971 French Guiana: Cayenne, Saint-Ã‰lie, near Sinnamary, N5.29747, W53.05205, 48m 8 May 2011 - 10 May 2011 Rivera, J.</value>
				</Data>
				<Data name='Icon name'>
					<value>measle_white</value>
				</Data>
			</ExtendedData>
			<Point>
				<coordinates>-53.0521,5.2975,0</coordinates>
			</Point>
		</Placemark>
		<Placemark>
			<name>Mantoida</name>
			<snippet></snippet>
			<description><![CDATA[<div class="googft-info-window">
<b>Latitude:</b> 4.1622<br>
<b>Longitude:</b> -52.1529<br>
<b>Name:</b> Mantoida<br>
<b>Description:</b> CMNHENT0131972 French Guiana: Cayenne, logging road S of Regina, N4.16217', W52.15288', 51.8m 4 May 2011 Rivera, J.<br>
<b>Icon name:</b> measle_white
</div>]]></description>
			<styleUrl>#Style2-point-3-map</styleUrl>
			<ExtendedData>
				<Data name='Latitude'>
					<value>4.1622</value>
				</Data>
				<Data name='Longitude'>
					<value>-52.1529</value>
				</Data>
				<Data name='Description'>
					<value>CMNHENT0131972 French Guiana: Cayenne, logging road S of Regina, N4.16217', W52.15288', 51.8m 4 May 2011 Rivera, J.</value>
				</Data>
				<Data name='Icon name'>
					<value>measle_white</value>
				</Data>
			</ExtendedData>
			<Point>
				<coordinates>-52.1529,4.1622,0</coordinates>
			</Point>
		</Placemark>
		<Placemark>
			<name>Mantoida</name>
			<snippet></snippet>
			<description><![CDATA[<div class="googft-info-window">
<b>Latitude:</b> 5.3423<br>
<b>Longitude:</b> -54.0715<br>
<b>Name:</b> Mantoida<br>
<b>Description:</b> CMNHENT0131973 French Guiana: Saint-Laurent-du-Maroni, N5.34232, W54.07148, 19.5m 6 May 2011 - 7 May 2011 Rivera, J.<br>
<b>Icon name:</b> measle_white
</div>]]></description>
			<styleUrl>#Style2-point-3-map</styleUrl>
			<ExtendedData>
				<Data name='Latitude'>
					<value>5.3423</value>
				</Data>
				<Data name='Longitude'>
					<value>-54.0715</value>
				</Data>
				<Data name='Description'>
					<value>CMNHENT0131973 French Guiana: Saint-Laurent-du-Maroni, N5.34232, W54.07148, 19.5m 6 May 2011 - 7 May 2011 Rivera, J.</value>
				</Data>
				<Data name='Icon name'>
					<value>measle_white</value>
				</Data>
			</ExtendedData>
			<Point>
				<coordinates>-54.0715,5.3423,0</coordinates>
			</Point>
		</Placemark>
		<Placemark>
			<name>Mantoida</name>
			<snippet></snippet>
			<description><![CDATA[<div class="googft-info-window">
<b>Latitude:</b> 5.2975<br>
<b>Longitude:</b> -53.0521<br>
<b>Name:</b> Mantoida<br>
<b>Description:</b> CMNHENT0131974 French Guiana: Cayenne, Saint-Ã‰lie, near Sinnamary, N5.29747, W53.05205, 48m 8 May 2011 - 10 May 2011 Rivera, J.<br>
<b>Icon name:</b> measle_white
</div>]]></description>
			<styleUrl>#Style2-point-3-map</styleUrl>
			<ExtendedData>
				<Data name='Latitude'>
					<value>5.2975</value>
				</Data>
				<Data name='Longitude'>
					<value>-53.0521</value>
				</Data>
				<Data name='Description'>
					<value>CMNHENT0131974 French Guiana: Cayenne, Saint-Ã‰lie, near Sinnamary, N5.29747, W53.05205, 48m 8 May 2011 - 10 May 2011 Rivera, J.</value>
				</Data>
				<Data name='Icon name'>
					<value>measle_white</value>
				</Data>
			</ExtendedData>
			<Point>
				<coordinates>-53.0521,5.2975,0</coordinates>
			</Point>
		</Placemark>
		<Placemark>
			<name>Mantoida</name>
			<snippet></snippet>
			<description><![CDATA[<div class="googft-info-window">
<b>Latitude:</b> 4.5689<br>
<b>Longitude:</b> -52.2103<br>
<b>Name:</b> Mantoida<br>
<b>Description:</b> CMNHENT0131975 French Guiana: Cayenne, Kaw Mountain Reserve, 1km W Amazonia, 04.34.08, -52.12.37, 290m 7 January 2013 - 17 January 2013 Romack, H.<br>
<b>Icon name:</b> measle_white
</div>]]></description>
			<styleUrl>#Style2-point-3-map</styleUrl>
			<ExtendedData>
				<Data name='Latitude'>
					<value>4.5689</value>
				</Data>
				<Data name='Longitude'>
					<value>-52.2103</value>
				</Data>
				<Data name='Description'>
					<value>CMNHENT0131975 French Guiana: Cayenne, Kaw Mountain Reserve, 1km W Amazonia, 04.34.08, -52.12.37, 290m 7 January 2013 - 17 January 2013 Romack, H.</value>
				</Data>
				<Data name='Icon name'>
					<value>measle_white</value>
				</Data>
			</ExtendedData>
			<Point>
				<coordinates>-52.2103,4.5689,0</coordinates>
			</Point>
		</Placemark>
		<Placemark>
			<name>Mantoida</name>
			<snippet></snippet>
			<description><![CDATA[<div class="googft-info-window">
<b>Latitude:</b> 4.5689<br>
<b>Longitude:</b> -52.2103<br>
<b>Name:</b> Mantoida<br>
<b>Description:</b> CMNHENT0131976 French Guiana: Cayenne, entrance to Amazonia Lodge, 04.34.08, -52.12.37, 290m 7 January 2013 - 17 January 2013 Romack, H.<br>
<b>Icon name:</b> measle_white
</div>]]></description>
			<styleUrl>#Style2-point-3-map</styleUrl>
			<ExtendedData>
				<Data name='Latitude'>
					<value>4.5689</value>
				</Data>
				<Data name='Longitude'>
					<value>-52.2103</value>
				</Data>
				<Data name='Description'>
					<value>CMNHENT0131976 French Guiana: Cayenne, entrance to Amazonia Lodge, 04.34.08, -52.12.37, 290m 7 January 2013 - 17 January 2013 Romack, H.</value>
				</Data>
				<Data name='Icon name'>
					<value>measle_white</value>
				</Data>
			</ExtendedData>
			<Point>
				<coordinates>-52.2103,4.5689,0</coordinates>
			</Point>
		</Placemark>
		<Placemark>
			<name>Mantoida</name>
			<snippet></snippet>
			<description><![CDATA[<div class="googft-info-window">
<b>Latitude:</b> 4.5689<br>
<b>Longitude:</b> -52.2103<br>
<b>Name:</b> Mantoida<br>
<b>Description:</b> CMNHENT0131977 French Guiana: Cayenne, entrance to Amazonia Lodge, 04.34.08, -52.12.37, 290m 7 January 2013 - 17 January 2013 Romack, H.<br>
<b>Icon name:</b> measle_white
</div>]]></description>
			<styleUrl>#Style2-point-3-map</styleUrl>
			<ExtendedData>
				<Data name='Latitude'>
					<value>4.5689</value>
				</Data>
				<Data name='Longitude'>
					<value>-52.2103</value>
				</Data>
				<Data name='Description'>
					<value>CMNHENT0131977 French Guiana: Cayenne, entrance to Amazonia Lodge, 04.34.08, -52.12.37, 290m 7 January 2013 - 17 January 2013 Romack, H.</value>
				</Data>
				<Data name='Icon name'>
					<value>measle_white</value>
				</Data>
			</ExtendedData>
			<Point>
				<coordinates>-52.2103,4.5689,0</coordinates>
			</Point>
		</Placemark>
		<Placemark>
			<name>Mantoida</name>
			<snippet></snippet>
			<description><![CDATA[<div class="googft-info-window">
<b>Latitude:</b> 4.5689<br>
<b>Longitude:</b> -52.2103<br>
<b>Name:</b> Mantoida<br>
<b>Description:</b> CMNHENT0131978 French Guiana: Cayenne, entrance to Amazonia Lodge, 04.34.08, -52.12.37, 290m 7 January 2013 - 17 January 2013 Romack, H.<br>
<b>Icon name:</b> measle_white
</div>]]></description>
			<styleUrl>#Style2-point-3-map</styleUrl>
			<ExtendedData>
				<Data name='Latitude'>
					<value>4.5689</value>
				</Data>
				<Data name='Longitude'>
					<value>-52.2103</value>
				</Data>
				<Data name='Description'>
					<value>CMNHENT0131978 French Guiana: Cayenne, entrance to Amazonia Lodge, 04.34.08, -52.12.37, 290m 7 January 2013 - 17 January 2013 Romack, H.</value>
				</Data>
				<Data name='Icon name'>
					<value>measle_white</value>
				</Data>
			</ExtendedData>
			<Point>
				<coordinates>-52.2103,4.5689,0</coordinates>
			</Point>
		</Placemark>
		<Placemark>
			<name>Mantoida</name>
			<snippet></snippet>
			<description><![CDATA[<div class="googft-info-window">
<b>Latitude:</b> 4.5689<br>
<b>Longitude:</b> -52.2103<br>
<b>Name:</b> Mantoida<br>
<b>Description:</b> CMNHENT0131979 French Guiana: Cayenne, entrance to Amazonia Lodge, 04.34.08, -52.12.37, 290m 7 January 2013 - 17 January 2013 Romack, H.<br>
<b>Icon name:</b> measle_white
</div>]]></description>
			<styleUrl>#Style2-point-3-map</styleUrl>
			<ExtendedData>
				<Data name='Latitude'>
					<value>4.5689</value>
				</Data>
				<Data name='Longitude'>
					<value>-52.2103</value>
				</Data>
				<Data name='Description'>
					<value>CMNHENT0131979 French Guiana: Cayenne, entrance to Amazonia Lodge, 04.34.08, -52.12.37, 290m 7 January 2013 - 17 January 2013 Romack, H.</value>
				</Data>
				<Data name='Icon name'>
					<value>measle_white</value>
				</Data>
			</ExtendedData>
			<Point>
				<coordinates>-52.2103,4.5689,0</coordinates>
			</Point>
		</Placemark>
		<Placemark>
			<name>Mantoida</name>
			<snippet></snippet>
			<description><![CDATA[<div class="googft-info-window">
<b>Latitude:</b> 4.5689<br>
<b>Longitude:</b> -52.2103<br>
<b>Name:</b> Mantoida<br>
<b>Description:</b> CMNHENT0131980 French Guiana: Cayenne, entrance to Amazonia Lodge, 04.34.08, -52.12.37, 290m 7 January 2013 - 17 January 2013 Romack, H.<br>
<b>Icon name:</b> measle_white
</div>]]></description>
			<styleUrl>#Style2-point-3-map</styleUrl>
			<ExtendedData>
				<Data name='Latitude'>
					<value>4.5689</value>
				</Data>
				<Data name='Longitude'>
					<value>-52.2103</value>
				</Data>
				<Data name='Description'>
					<value>CMNHENT0131980 French Guiana: Cayenne, entrance to Amazonia Lodge, 04.34.08, -52.12.37, 290m 7 January 2013 - 17 January 2013 Romack, H.</value>
				</Data>
				<Data name='Icon name'>
					<value>measle_white</value>
				</Data>
			</ExtendedData>
			<Point>
				<coordinates>-52.2103,4.5689,0</coordinates>
			</Point>
		</Placemark>
		<Placemark>
			<name>Mantoida</name>
			<snippet></snippet>
			<description><![CDATA[<div class="googft-info-window">
<b>Latitude:</b> 4.5689<br>
<b>Longitude:</b> -52.2103<br>
<b>Name:</b> Mantoida<br>
<b>Description:</b> CMNHENT0131981 French Guiana: Cayenne, entrance to Amazonia Lodge, 04.34.08, -52.12.37, 290m 7 January 2013 - 17 January 2013 Romack, H.<br>
<b>Icon name:</b> measle_white
</div>]]></description>
			<styleUrl>#Style2-point-3-map</styleUrl>
			<ExtendedData>
				<Data name='Latitude'>
					<value>4.5689</value>
				</Data>
				<Data name='Longitude'>
					<value>-52.2103</value>
				</Data>
				<Data name='Description'>
					<value>CMNHENT0131981 French Guiana: Cayenne, entrance to Amazonia Lodge, 04.34.08, -52.12.37, 290m 7 January 2013 - 17 January 2013 Romack, H.</value>
				</Data>
				<Data name='Icon name'>
					<value>measle_white</value>
				</Data>
			</ExtendedData>
			<Point>
				<coordinates>-52.2103,4.5689,0</coordinates>
			</Point>
		</Placemark>
		<Placemark>
			<name>Mantoida</name>
			<snippet></snippet>
			<description><![CDATA[<div class="googft-info-window">
<b>Latitude:</b> 4.5653<br>
<b>Longitude:</b> -52.1839<br>
<b>Name:</b> Mantoida<br>
<b>Description:</b> CMNHENT0131982 French Guiana: Cayenne, 2km E Amazonia, 4.33.55, -52.11.02, 275m 14 February 2005 McCabe, T. (Tim)<br>
<b>Icon name:</b> measle_white
</div>]]></description>
			<styleUrl>#Style2-point-3-map</styleUrl>
			<ExtendedData>
				<Data name='Latitude'>
					<value>4.5653</value>
				</Data>
				<Data name='Longitude'>
					<value>-52.1839</value>
				</Data>
				<Data name='Description'>
					<value>CMNHENT0131982 French Guiana: Cayenne, 2km E Amazonia, 4.33.55, -52.11.02, 275m 14 February 2005 McCabe, T. (Tim)</value>
				</Data>
				<Data name='Icon name'>
					<value>measle_white</value>
				</Data>
			</ExtendedData>
			<Point>
				<coordinates>-52.1839,4.5653,0</coordinates>
			</Point>
		</Placemark>
		<Placemark>
			<name>Mantoida</name>
			<snippet></snippet>
			<description><![CDATA[<div class="googft-info-window">
<b>Latitude:</b> 4.5653<br>
<b>Longitude:</b> -52.1839<br>
<b>Name:</b> Mantoida<br>
<b>Description:</b> CMNHENT0131983 French Guiana: Cayenne, 2km E Amazonia, 4.33.55, -52.11.02, 275m 14 February 2005 McCabe, T. (Tim)<br>
<b>Icon name:</b> measle_white
</div>]]></description>
			<styleUrl>#Style2-point-3-map</styleUrl>
			<ExtendedData>
				<Data name='Latitude'>
					<value>4.5653</value>
				</Data>
				<Data name='Longitude'>
					<value>-52.1839</value>
				</Data>
				<Data name='Description'>
					<value>CMNHENT0131983 French Guiana: Cayenne, 2km E Amazonia, 4.33.55, -52.11.02, 275m 14 February 2005 McCabe, T. (Tim)</value>
				</Data>
				<Data name='Icon name'>
					<value>measle_white</value>
				</Data>
			</ExtendedData>
			<Point>
				<coordinates>-52.1839,4.5653,0</coordinates>
			</Point>
		</Placemark>
		<Placemark>
			<name>Mantoida</name>
			<snippet></snippet>
			<description><![CDATA[<div class="googft-info-window">
<b>Latitude:</b> 4.5653<br>
<b>Longitude:</b> -52.1839<br>
<b>Name:</b> Mantoida<br>
<b>Description:</b> CMNHENT0131984 French Guiana: Cayenne, 2km E Amazonia, 4.33.55, -52.11.02, 275m 14 February 2005 McCabe, T. (Tim)<br>
<b>Icon name:</b> measle_white
</div>]]></description>
			<styleUrl>#Style2-point-3-map</styleUrl>
			<ExtendedData>
				<Data name='Latitude'>
					<value>4.5653</value>
				</Data>
				<Data name='Longitude'>
					<value>-52.1839</value>
				</Data>
				<Data name='Description'>
					<value>CMNHENT0131984 French Guiana: Cayenne, 2km E Amazonia, 4.33.55, -52.11.02, 275m 14 February 2005 McCabe, T. (Tim)</value>
				</Data>
				<Data name='Icon name'>
					<value>measle_white</value>
				</Data>
			</ExtendedData>
			<Point>
				<coordinates>-52.1839,4.5653,0</coordinates>
			</Point>
		</Placemark>
		<Placemark>
			<name>Mantoida</name>
			<snippet></snippet>
			<description><![CDATA[<div class="googft-info-window">
<b>Latitude:</b> 4.5653<br>
<b>Longitude:</b> -52.1839<br>
<b>Name:</b> Mantoida<br>
<b>Description:</b> CMNHENT0131985 French Guiana: Cayenne, 2km E Amazonia, 4.33.55, -52.11.02, 275m 14 February 2005 McCabe, T. (Tim)<br>
<b>Icon name:</b> measle_white
</div>]]></description>
			<styleUrl>#Style2-point-3-map</styleUrl>
			<ExtendedData>
				<Data name='Latitude'>
					<value>4.5653</value>
				</Data>
				<Data name='Longitude'>
					<value>-52.1839</value>
				</Data>
				<Data name='Description'>
					<value>CMNHENT0131985 French Guiana: Cayenne, 2km E Amazonia, 4.33.55, -52.11.02, 275m 14 February 2005 McCabe, T. (Tim)</value>
				</Data>
				<Data name='Icon name'>
					<value>measle_white</value>
				</Data>
			</ExtendedData>
			<Point>
				<coordinates>-52.1839,4.5653,0</coordinates>
			</Point>
		</Placemark>
		<Placemark>
			<name>Mantoida</name>
			<snippet></snippet>
			<description><![CDATA[<div class="googft-info-window">
<b>Latitude:</b> 4.5653<br>
<b>Longitude:</b> -52.1839<br>
<b>Name:</b> Mantoida<br>
<b>Description:</b> CMNHENT0131986 French Guiana: Cayenne, 2km E Amazonia, 4.33.55, -52.11.02, 275m 14 February 2005 McCabe, T. (Tim)<br>
<b>Icon name:</b> measle_white
</div>]]></description>
			<styleUrl>#Style2-point-3-map</styleUrl>
			<ExtendedData>
				<Data name='Latitude'>
					<value>4.5653</value>
				</Data>
				<Data name='Longitude'>
					<value>-52.1839</value>
				</Data>
				<Data name='Description'>
					<value>CMNHENT0131986 French Guiana: Cayenne, 2km E Amazonia, 4.33.55, -52.11.02, 275m 14 February 2005 McCabe, T. (Tim)</value>
				</Data>
				<Data name='Icon name'>
					<value>measle_white</value>
				</Data>
			</ExtendedData>
			<Point>
				<coordinates>-52.1839,4.5653,0</coordinates>
			</Point>
		</Placemark>
		<Placemark>
			<name>Mantoida</name>
			<snippet></snippet>
			<description><![CDATA[<div class="googft-info-window">
<b>Latitude:</b> 4.5689<br>
<b>Longitude:</b> -52.2103<br>
<b>Name:</b> Mantoida<br>
<b>Description:</b> CMNHENT0131987 French Guiana: Cayenne, Kaw Mountain Reserve, 1km W Amazonia, 04.34.08, -52.12.37, 290m 22 January 2012 - 31 January 2012 Romack, H.<br>
<b>Icon name:</b> measle_white
</div>]]></description>
			<styleUrl>#Style2-point-3-map</styleUrl>
			<ExtendedData>
				<Data name='Latitude'>
					<value>4.5689</value>
				</Data>
				<Data name='Longitude'>
					<value>-52.2103</value>
				</Data>
				<Data name='Description'>
					<value>CMNHENT0131987 French Guiana: Cayenne, Kaw Mountain Reserve, 1km W Amazonia, 04.34.08, -52.12.37, 290m 22 January 2012 - 31 January 2012 Romack, H.</value>
				</Data>
				<Data name='Icon name'>
					<value>measle_white</value>
				</Data>
			</ExtendedData>
			<Point>
				<coordinates>-52.2103,4.5689,0</coordinates>
			</Point>
		</Placemark>
		<Placemark>
			<name>Mantoida</name>
			<snippet></snippet>
			<description><![CDATA[<div class="googft-info-window">
<b>Latitude:</b> 4.5689<br>
<b>Longitude:</b> -52.2103<br>
<b>Name:</b> Mantoida<br>
<b>Description:</b> CMNHENT0131988 French Guiana: Cayenne, Kaw Mountain Reserve, 1km W Amazonia, 04.34.08, -52.12.37, 290m 22 January 2012 - 31 January 2012 Romack, H.<br>
<b>Icon name:</b> measle_white
</div>]]></description>
			<styleUrl>#Style2-point-3-map</styleUrl>
			<ExtendedData>
				<Data name='Latitude'>
					<value>4.5689</value>
				</Data>
				<Data name='Longitude'>
					<value>-52.2103</value>
				</Data>
				<Data name='Description'>
					<value>CMNHENT0131988 French Guiana: Cayenne, Kaw Mountain Reserve, 1km W Amazonia, 04.34.08, -52.12.37, 290m 22 January 2012 - 31 January 2012 Romack, H.</value>
				</Data>
				<Data name='Icon name'>
					<value>measle_white</value>
				</Data>
			</ExtendedData>
			<Point>
				<coordinates>-52.2103,4.5689,0</coordinates>
			</Point>
		</Placemark>
		<Placemark>
			<name>Mantoida</name>
			<snippet></snippet>
			<description><![CDATA[<div class="googft-info-window">
<b>Latitude:</b> 4.5689<br>
<b>Longitude:</b> -52.2103<br>
<b>Name:</b> Mantoida<br>
<b>Description:</b> CMNHENT0131989 French Guiana: Cayenne, Kaw Mountain Reserve, 1km W Amazonia, 04.34.08, -52.12.37, 290m 22 January 2012 - 31 January 2012 Romack, H.<br>
<b>Icon name:</b> measle_white
</div>]]></description>
			<styleUrl>#Style2-point-3-map</styleUrl>
			<ExtendedData>
				<Data name='Latitude'>
					<value>4.5689</value>
				</Data>
				<Data name='Longitude'>
					<value>-52.2103</value>
				</Data>
				<Data name='Description'>
					<value>CMNHENT0131989 French Guiana: Cayenne, Kaw Mountain Reserve, 1km W Amazonia, 04.34.08, -52.12.37, 290m 22 January 2012 - 31 January 2012 Romack, H.</value>
				</Data>
				<Data name='Icon name'>
					<value>measle_white</value>
				</Data>
			</ExtendedData>
			<Point>
				<coordinates>-52.2103,4.5689,0</coordinates>
			</Point>
		</Placemark>
		<Placemark>
			<name>Mantoida</name>
			<snippet></snippet>
			<description><![CDATA[<div class="googft-info-window">
<b>Latitude:</b> 10.1<br>
<b>Longitude:</b> -61.6<br>
<b>Name:</b> Mantoida<br>
<b>Description:</b> CMNHENT0131990 Saint Patrick County, Trinidad, Trinidad &amp; Tobago 21 July 1986 - 24 July 1986 Romack, H.<br>
<b>Icon name:</b> measle_white
</div>]]></description>
			<styleUrl>#Style2-point-3-map</styleUrl>
			<ExtendedData>
				<Data name='Latitude'>
					<value>10.1</value>
				</Data>
				<Data name='Longitude'>
					<value>-61.6</value>
				</Data>
				<Data name='Description'>
					<value>CMNHENT0131990 Saint Patrick County, Trinidad, Trinidad &amp; Tobago 21 July 1986 - 24 July 1986 Romack, H.</value>
				</Data>
				<Data name='Icon name'>
					<value>measle_white</value>
				</Data>
			</ExtendedData>
			<Point>
				<coordinates>-61.6,10.1,0</coordinates>
			</Point>
		</Placemark>
		<Placemark>
			<name>Mantoida</name>
			<snippet></snippet>
			<description><![CDATA[<div class="googft-info-window">
<b>Latitude:</b> 15.0167<br>
<b>Longitude:</b> -89.6833<br>
<b>Name:</b> Mantoida<br>
<b>Description:</b> CMNHENT0131991 Santa Cruz, Zacapa, Guatemala 9 July 2010 - 10 July 2010 Romack, H.<br>
<b>Icon name:</b> measle_white
</div>]]></description>
			<styleUrl>#Style2-point-3-map</styleUrl>
			<ExtendedData>
				<Data name='Latitude'>
					<value>15.0167</value>
				</Data>
				<Data name='Longitude'>
					<value>-89.6833</value>
				</Data>
				<Data name='Description'>
					<value>CMNHENT0131991 Santa Cruz, Zacapa, Guatemala 9 July 2010 - 10 July 2010 Romack, H.</value>
				</Data>
				<Data name='Icon name'>
					<value>measle_white</value>
				</Data>
			</ExtendedData>
			<Point>
				<coordinates>-89.6833,15.0167,0</coordinates>
			</Point>
		</Placemark>
		<Placemark>
			<name>Vespamantoida toulgoeti</name>
			<snippet></snippet>
			<description><![CDATA[<div class="googft-info-window">
<b>Latitude:</b> 5.2975<br>
<b>Longitude:</b> -53.0521<br>
<b>Name:</b> Vespamantoida toulgoeti<br>
<b>Description:</b> CMNHENT0131992 French Guiana: Cayenne, Saint-Ã‰lie, near Sinnamary, N5.29747, W53.05205, 48m 8 May 2011 - 10 May 2011 Rivera, J.<br>
<b>Icon name:</b> ylw_stars
</div>]]></description>
			<styleUrl>#Style2-point-2-map</styleUrl>
			<ExtendedData>
				<Data name='Latitude'>
					<value>5.2975</value>
				</Data>
				<Data name='Longitude'>
					<value>-53.0521</value>
				</Data>
				<Data name='Description'>
					<value>CMNHENT0131992 French Guiana: Cayenne, Saint-Ã‰lie, near Sinnamary, N5.29747, W53.05205, 48m 8 May 2011 - 10 May 2011 Rivera, J.</value>
				</Data>
				<Data name='Icon name'>
					<value>ylw_stars</value>
				</Data>
			</ExtendedData>
			<Point>
				<coordinates>-53.0521,5.2975,0</coordinates>
			</Point>
		</Placemark>
		<Placemark>
			<name>Mantoida</name>
			<snippet></snippet>
			<description><![CDATA[<div class="googft-info-window">
<b>Latitude:</b> 5.3423<br>
<b>Longitude:</b> -54.0715<br>
<b>Name:</b> Mantoida<br>
<b>Description:</b> CMNHENT0131993 French Guiana: Saint-Laurent-du-Maroni, N5.34232, W54.07148, 19.5m 6 May 2011 - 7 May 2011 Rivera, J.<br>
<b>Icon name:</b> measle_white
</div>]]></description>
			<styleUrl>#Style2-point-3-map</styleUrl>
			<ExtendedData>
				<Data name='Latitude'>
					<value>5.3423</value>
				</Data>
				<Data name='Longitude'>
					<value>-54.0715</value>
				</Data>
				<Data name='Description'>
					<value>CMNHENT0131993 French Guiana: Saint-Laurent-du-Maroni, N5.34232, W54.07148, 19.5m 6 May 2011 - 7 May 2011 Rivera, J.</value>
				</Data>
				<Data name='Icon name'>
					<value>measle_white</value>
				</Data>
			</ExtendedData>
			<Point>
				<coordinates>-54.0715,5.3423,0</coordinates>
			</Point>
		</Placemark>
		<Placemark>
			<name>Mantoida</name>
			<snippet></snippet>
			<description><![CDATA[<div class="googft-info-window">
<b>Latitude:</b> -12.8368<br>
<b>Longitude:</b> -69.2934<br>
<b>Name:</b> Mantoida<br>
<b>Description:</b> CMNHENT0131994 Peru: Rio Tambopata, Explorer's Inn, S12 50.208', W69 17.603' 2 August 2005 - 13 August 2005 Svenson, G. J. (Gavin J.)<br>
<b>Icon name:</b> measle_white
</div>]]></description>
			<styleUrl>#Style2-point-3-map</styleUrl>
			<ExtendedData>
				<Data name='Latitude'>
					<value>-12.8368</value>
				</Data>
				<Data name='Longitude'>
					<value>-69.2934</value>
				</Data>
				<Data name='Description'>
					<value>CMNHENT0131994 Peru: Rio Tambopata, Explorer's Inn, S12 50.208', W69 17.603' 2 August 2005 - 13 August 2005 Svenson, G. J. (Gavin J.)</value>
				</Data>
				<Data name='Icon name'>
					<value>measle_white</value>
				</Data>
			</ExtendedData>
			<Point>
				<coordinates>-69.2934,-12.8368,0</coordinates>
			</Point>
		</Placemark>
		<Placemark>
			<name>Mantoida</name>
			<snippet></snippet>
			<description><![CDATA[<div class="googft-info-window">
<b>Latitude:</b> -12.8368<br>
<b>Longitude:</b> -69.2934<br>
<b>Name:</b> Mantoida<br>
<b>Description:</b> CMNHENT0131995 Peru: Rio Tambopata, Explorer's Inn, S12 50.208', W69 17.603' 2 August 2005 - 13 August 2005 Svenson, G. J. (Gavin J.)<br>
<b>Icon name:</b> measle_white
</div>]]></description>
			<styleUrl>#Style2-point-3-map</styleUrl>
			<ExtendedData>
				<Data name='Latitude'>
					<value>-12.8368</value>
				</Data>
				<Data name='Longitude'>
					<value>-69.2934</value>
				</Data>
				<Data name='Description'>
					<value>CMNHENT0131995 Peru: Rio Tambopata, Explorer's Inn, S12 50.208', W69 17.603' 2 August 2005 - 13 August 2005 Svenson, G. J. (Gavin J.)</value>
				</Data>
				<Data name='Icon name'>
					<value>measle_white</value>
				</Data>
			</ExtendedData>
			<Point>
				<coordinates>-69.2934,-12.8368,0</coordinates>
			</Point>
		</Placemark>
		<Placemark>
			<name>Mantoida</name>
			<snippet></snippet>
			<description><![CDATA[<div class="googft-info-window">
<b>Latitude:</b> 11.709<br>
<b>Longitude:</b> -85.9535<br>
<b>Name:</b> Mantoida<br>
<b>Description:</b> CMNHENT0131996 Nicaragua: Granda Reserva Silvestra Privada Domatila 11.709000Â°N, 85.953500Â°W, 68m 6 November 2010 - 9 November 2010 Svenson, G. J. (Gavin J.)<br>
<b>Icon name:</b> measle_white
</div>]]></description>
			<styleUrl>#Style2-point-3-map</styleUrl>
			<ExtendedData>
				<Data name='Latitude'>
					<value>11.709</value>
				</Data>
				<Data name='Longitude'>
					<value>-85.9535</value>
				</Data>
				<Data name='Description'>
					<value>CMNHENT0131996 Nicaragua: Granda Reserva Silvestra Privada Domatila 11.709000Â°N, 85.953500Â°W, 68m 6 November 2010 - 9 November 2010 Svenson, G. J. (Gavin J.)</value>
				</Data>
				<Data name='Icon name'>
					<value>measle_white</value>
				</Data>
			</ExtendedData>
			<Point>
				<coordinates>-85.9535,11.709,0</coordinates>
			</Point>
		</Placemark>
		<Placemark>
			<name>Mantoida</name>
			<snippet></snippet>
			<description><![CDATA[<div class="googft-info-window">
<b>Latitude:</b> 11.709<br>
<b>Longitude:</b> -85.9535<br>
<b>Name:</b> Mantoida<br>
<b>Description:</b> CMNHENT0131997 Nicaragua: Granda Reserva Silvestra Privada Domatila 11.709000Â°N, 85.953500Â°W, 68m 6 November 2010 - 9 November 2010 Svenson, G. J. (Gavin J.)<br>
<b>Icon name:</b> measle_white
</div>]]></description>
			<styleUrl>#Style2-point-3-map</styleUrl>
			<ExtendedData>
				<Data name='Latitude'>
					<value>11.709</value>
				</Data>
				<Data name='Longitude'>
					<value>-85.9535</value>
				</Data>
				<Data name='Description'>
					<value>CMNHENT0131997 Nicaragua: Granda Reserva Silvestra Privada Domatila 11.709000Â°N, 85.953500Â°W, 68m 6 November 2010 - 9 November 2010 Svenson, G. J. (Gavin J.)</value>
				</Data>
				<Data name='Icon name'>
					<value>measle_white</value>
				</Data>
			</ExtendedData>
			<Point>
				<coordinates>-85.9535,11.709,0</coordinates>
			</Point>
		</Placemark>
		<Placemark>
			<name>Mantoida</name>
			<snippet></snippet>
			<description><![CDATA[<div class="googft-info-window">
<b>Latitude:</b> 11.709<br>
<b>Longitude:</b> -85.9535<br>
<b>Name:</b> Mantoida<br>
<b>Description:</b> CMNHENT0131998 Nicaragua: Granda Reserva Silvestra Privada Domatila 11.709000Â°N, 85.953500Â°W, 68m 6 November 2010 - 9 November 2010 Svenson, G. J. (Gavin J.)<br>
<b>Icon name:</b> measle_white
</div>]]></description>
			<styleUrl>#Style2-point-3-map</styleUrl>
			<ExtendedData>
				<Data name='Latitude'>
					<value>11.709</value>
				</Data>
				<Data name='Longitude'>
					<value>-85.9535</value>
				</Data>
				<Data name='Description'>
					<value>CMNHENT0131998 Nicaragua: Granda Reserva Silvestra Privada Domatila 11.709000Â°N, 85.953500Â°W, 68m 6 November 2010 - 9 November 2010 Svenson, G. J. (Gavin J.)</value>
				</Data>
				<Data name='Icon name'>
					<value>measle_white</value>
				</Data>
			</ExtendedData>
			<Point>
				<coordinates>-85.9535,11.709,0</coordinates>
			</Point>
		</Placemark>
		<Placemark>
			<name>Mantoida</name>
			<snippet></snippet>
			<description><![CDATA[<div class="googft-info-window">
<b>Latitude:</b> 11.709<br>
<b>Longitude:</b> -85.9535<br>
<b>Name:</b> Mantoida<br>
<b>Description:</b> CMNHENT0131999 Nicaragua: Granda Reserva Silvestra Privada Domatila 11.709000Â°N, 85.953500Â°W, 68m 6 November 2010 - 9 November 2010 Svenson, G. J. (Gavin J.)<br>
<b>Icon name:</b> measle_white
</div>]]></description>
			<styleUrl>#Style2-point-3-map</styleUrl>
			<ExtendedData>
				<Data name='Latitude'>
					<value>11.709</value>
				</Data>
				<Data name='Longitude'>
					<value>-85.9535</value>
				</Data>
				<Data name='Description'>
					<value>CMNHENT0131999 Nicaragua: Granda Reserva Silvestra Privada Domatila 11.709000Â°N, 85.953500Â°W, 68m 6 November 2010 - 9 November 2010 Svenson, G. J. (Gavin J.)</value>
				</Data>
				<Data name='Icon name'>
					<value>measle_white</value>
				</Data>
			</ExtendedData>
			<Point>
				<coordinates>-85.9535,11.709,0</coordinates>
			</Point>
		</Placemark>
		<Placemark>
			<name>Mantoida</name>
			<snippet></snippet>
			<description><![CDATA[<div class="googft-info-window">
<b>Latitude:</b> 11.709<br>
<b>Longitude:</b> -85.9535<br>
<b>Name:</b> Mantoida<br>
<b>Description:</b> CMNHENT0132000 Nicaragua: Granda Reserva Silvestra Privada Domatila 11.709000Â°N, 85.953500Â°W, 68m 6 November 2010 - 9 November 2010 Svenson, G. J. (Gavin J.)<br>
<b>Icon name:</b> measle_white
</div>]]></description>
			<styleUrl>#Style2-point-3-map</styleUrl>
			<ExtendedData>
				<Data name='Latitude'>
					<value>11.709</value>
				</Data>
				<Data name='Longitude'>
					<value>-85.9535</value>
				</Data>
				<Data name='Description'>
					<value>CMNHENT0132000 Nicaragua: Granda Reserva Silvestra Privada Domatila 11.709000Â°N, 85.953500Â°W, 68m 6 November 2010 - 9 November 2010 Svenson, G. J. (Gavin J.)</value>
				</Data>
				<Data name='Icon name'>
					<value>measle_white</value>
				</Data>
			</ExtendedData>
			<Point>
				<coordinates>-85.9535,11.709,0</coordinates>
			</Point>
		</Placemark>
		<Placemark>
			<name>Mantoida brunneriana</name>
			<snippet></snippet>
			<description><![CDATA[<div class="googft-info-window">
<b>Latitude:</b> -25.6664<br>
<b>Longitude:</b> -56.9522<br>
<b>Name:</b> Mantoida brunneriana<br>
<b>Description:</b> USNMENT01091394 Sapucaí (Sapucay), Paraguarí Dept., Paraguay No Date Foster, W.<br>
<b>Icon name:</b> measle_white
</div>]]></description>
			<styleUrl>#Style2-point-3-map</styleUrl>
			<ExtendedData>
				<Data name='Latitude'>
					<value>-25.6664</value>
				</Data>
				<Data name='Longitude'>
					<value>-56.9522</value>
				</Data>
				<Data name='Description'>
					<value>USNMENT01091394 Sapucaí (Sapucay), Paraguarí Dept., Paraguay No Date Foster, W.</value>
				</Data>
				<Data name='Icon name'>
					<value>measle_white</value>
				</Data>
			</ExtendedData>
			<Point>
				<coordinates>-56.9522,-25.6664,0</coordinates>
			</Point>
		</Placemark>
		<Placemark>
			<name>Mantoida maya</name>
			<snippet></snippet>
			<description><![CDATA[<div class="googft-info-window">
<b>Latitude:</b> 10.65<br>
<b>Longitude:</b> -61.4<br>
<b>Name:</b> Mantoida maya<br>
<b>Description:</b> USNMENT01091395 Saint Augustine, Trinidad Isl., Tunapuna/Piarco Reg., Trinidad and Tobago<br>
<b>Icon name:</b> measle_white
</div>]]></description>
			<styleUrl>#Style2-point-3-map</styleUrl>
			<ExtendedData>
				<Data name='Latitude'>
					<value>10.65</value>
				</Data>
				<Data name='Longitude'>
					<value>-61.4</value>
				</Data>
				<Data name='Description'>
					<value>USNMENT01091395 Saint Augustine, Trinidad Isl., Tunapuna/Piarco Reg., Trinidad and Tobago</value>
				</Data>
				<Data name='Icon name'>
					<value>measle_white</value>
				</Data>
			</ExtendedData>
			<Point>
				<coordinates>-61.4,10.65,0</coordinates>
			</Point>
		</Placemark>
		<Placemark>
			<name>Mantoida maya</name>
			<snippet></snippet>
			<description><![CDATA[<div class="googft-info-window">
<b>Latitude:</b> 9.0025<br>
<b>Longitude:</b> -79.9617<br>
<b>Name:</b> Mantoida maya<br>
<b>Description:</b> USNMENT01091397 Saint Augustine, Trinidad Isl., Tunapuna/Piarco Reg., Trinidad and Tobago 10.65 -61.4<br>
<b>Icon name:</b> measle_white
</div>]]></description>
			<styleUrl>#Style2-point-3-map</styleUrl>
			<ExtendedData>
				<Data name='Latitude'>
					<value>9.0025</value>
				</Data>
				<Data name='Longitude'>
					<value>-79.9617</value>
				</Data>
				<Data name='Description'>
					<value>USNMENT01091397 Saint Augustine, Trinidad Isl., Tunapuna/Piarco Reg., Trinidad and Tobago 10.65 -61.4</value>
				</Data>
				<Data name='Icon name'>
					<value>measle_white</value>
				</Data>
			</ExtendedData>
			<Point>
				<coordinates>-79.9617,9.0025,0</coordinates>
			</Point>
		</Placemark>
		<Placemark>
			<name>Mantoida maya</name>
			<snippet></snippet>
			<description><![CDATA[<div class="googft-info-window">
<b>Latitude:</b> 28.7505<br>
<b>Longitude:</b> -82.5001<br>
<b>Name:</b> Mantoida maya<br>
<b>Description:</b> USNMENT01091399 Florida Keys, Florida, USA 28.7505 -82.5001<br>
<b>Icon name:</b> measle_white
</div>]]></description>
			<styleUrl>#Style2-point-3-map</styleUrl>
			<ExtendedData>
				<Data name='Latitude'>
					<value>28.7505</value>
				</Data>
				<Data name='Longitude'>
					<value>-82.5001</value>
				</Data>
				<Data name='Description'>
					<value>USNMENT01091399 Florida Keys, Florida, USA 28.7505 -82.5001</value>
				</Data>
				<Data name='Icon name'>
					<value>measle_white</value>
				</Data>
			</ExtendedData>
			<Point>
				<coordinates>-82.5001,28.7505,0</coordinates>
			</Point>
		</Placemark>
		<Placemark>
			<name>Mantoida maya</name>
			<snippet></snippet>
			<description><![CDATA[<div class="googft-info-window">
<b>Latitude:</b> 28.87<br>
<b>Longitude:</b> -82.474<br>
<b>Name:</b> Mantoida maya<br>
<b>Description:</b> USNMENT01091400 Citrus County 28.87 -82.474<br>
<b>Icon name:</b> measle_white
</div>]]></description>
			<styleUrl>#Style2-point-3-map</styleUrl>
			<ExtendedData>
				<Data name='Latitude'>
					<value>28.87</value>
				</Data>
				<Data name='Longitude'>
					<value>-82.474</value>
				</Data>
				<Data name='Description'>
					<value>USNMENT01091400 Citrus County 28.87 -82.474</value>
				</Data>
				<Data name='Icon name'>
					<value>measle_white</value>
				</Data>
			</ExtendedData>
			<Point>
				<coordinates>-82.474,28.87,0</coordinates>
			</Point>
		</Placemark>
		<Placemark>
			<name>Mantoida maya</name>
			<snippet></snippet>
			<description><![CDATA[<div class="googft-info-window">
<b>Latitude:</b> 27.6386<br>
<b>Longitude:</b> -80.3972<br>
<b>Name:</b> Mantoida maya<br>
<b>Description:</b> USNMENT01091401 Vero Beach, Indian River Co., FL 27.6386 -80.3972<br>
<b>Icon name:</b> measle_white
</div>]]></description>
			<styleUrl>#Style2-point-3-map</styleUrl>
			<ExtendedData>
				<Data name='Latitude'>
					<value>27.6386</value>
				</Data>
				<Data name='Longitude'>
					<value>-80.3972</value>
				</Data>
				<Data name='Description'>
					<value>USNMENT01091401 Vero Beach, Indian River Co., FL 27.6386 -80.3972</value>
				</Data>
				<Data name='Icon name'>
					<value>measle_white</value>
				</Data>
			</ExtendedData>
			<Point>
				<coordinates>-80.3972,27.6386,0</coordinates>
			</Point>
		</Placemark>
		<Placemark>
			<name>Mantoida maya</name>
			<snippet></snippet>
			<description><![CDATA[<div class="googft-info-window">
<b>Latitude:</b> -22.725<br>
<b>Longitude:</b> -47.6476<br>
<b>Name:</b> Mantoida maya<br>
<b>Description:</b> USNMENT01091402 Piracicaba, zoo, São Paulo, Brazil -22.725 -47.6476<br>
<b>Icon name:</b> measle_white
</div>]]></description>
			<styleUrl>#Style2-point-3-map</styleUrl>
			<ExtendedData>
				<Data name='Latitude'>
					<value>-22.725</value>
				</Data>
				<Data name='Longitude'>
					<value>-47.6476</value>
				</Data>
				<Data name='Description'>
					<value>USNMENT01091402 Piracicaba, zoo, São Paulo, Brazil -22.725 -47.6476</value>
				</Data>
				<Data name='Icon name'>
					<value>measle_white</value>
				</Data>
			</ExtendedData>
			<Point>
				<coordinates>-47.6476,-22.725,0</coordinates>
			</Point>
		</Placemark>
		<Placemark>
			<name>Mantoida maya</name>
			<snippet></snippet>
			<description><![CDATA[<div class="googft-info-window">
<b>Latitude:</b> 27.6386<br>
<b>Longitude:</b> -80.3972<br>
<b>Name:</b> Mantoida maya<br>
<b>Description:</b> USNMENT01091403 Vero Beach, Indian River Co., FL 27.6386 -80.3972<br>
<b>Icon name:</b> measle_white
</div>]]></description>
			<styleUrl>#Style2-point-3-map</styleUrl>
			<ExtendedData>
				<Data name='Latitude'>
					<value>27.6386</value>
				</Data>
				<Data name='Longitude'>
					<value>-80.3972</value>
				</Data>
				<Data name='Description'>
					<value>USNMENT01091403 Vero Beach, Indian River Co., FL 27.6386 -80.3972</value>
				</Data>
				<Data name='Icon name'>
					<value>measle_white</value>
				</Data>
			</ExtendedData>
			<Point>
				<coordinates>-80.3972,27.6386,0</coordinates>
			</Point>
		</Placemark>
		<Placemark>
			<name>Mantoida maya</name>
			<snippet></snippet>
			<description><![CDATA[<div class="googft-info-window">
<b>Latitude:</b> 29.2094<br>
<b>Longitude:</b> -81.7839<br>
<b>Name:</b> Mantoida maya<br>
<b>Description:</b> USNMENT01091404 Florida: Marion Co. Ocala National Forest USFS Road 97, 2.5 miles N of Highway 40, 29.2094 -81.7839<br>
<b>Icon name:</b> measle_white
</div>]]></description>
			<styleUrl>#Style2-point-3-map</styleUrl>
			<ExtendedData>
				<Data name='Latitude'>
					<value>29.2094</value>
				</Data>
				<Data name='Longitude'>
					<value>-81.7839</value>
				</Data>
				<Data name='Description'>
					<value>USNMENT01091404 Florida: Marion Co. Ocala National Forest USFS Road 97, 2.5 miles N of Highway 40, 29.2094 -81.7839</value>
				</Data>
				<Data name='Icon name'>
					<value>measle_white</value>
				</Data>
			</ExtendedData>
			<Point>
				<coordinates>-81.7839,29.2094,0</coordinates>
			</Point>
		</Placemark>
		<Placemark>
			<name>Mantoida</name>
			<snippet></snippet>
			<description><![CDATA[<div class="googft-info-window">
<b>Latitude:</b> 9.15<br>
<b>Longitude:</b> -79.85<br>
<b>Name:</b> Mantoida<br>
<b>Description:</b> USNMENT01091405 Barro Colorado Is., Canal Zone, Panama, Panama 9.15 -79.85<br>
<b>Icon name:</b> measle_white
</div>]]></description>
			<styleUrl>#Style2-point-3-map</styleUrl>
			<ExtendedData>
				<Data name='Latitude'>
					<value>9.15</value>
				</Data>
				<Data name='Longitude'>
					<value>-79.85</value>
				</Data>
				<Data name='Description'>
					<value>USNMENT01091405 Barro Colorado Is., Canal Zone, Panama, Panama 9.15 -79.85</value>
				</Data>
				<Data name='Icon name'>
					<value>measle_white</value>
				</Data>
			</ExtendedData>
			<Point>
				<coordinates>-79.85,9.15,0</coordinates>
			</Point>
		</Placemark>
		<Placemark>
			<name>Mantoida</name>
			<snippet></snippet>
			<description><![CDATA[<div class="googft-info-window">
<b>Latitude:</b> 24.2117<br>
<b>Longitude:</b> -105.1161<br>
<b>Name:</b> Mantoida<br>
<b>Description:</b> USNMENT01091406 San Miguel, Guanajuato, Mexico 24.2117 -105.1161<br>
<b>Icon name:</b> measle_white
</div>]]></description>
			<styleUrl>#Style2-point-3-map</styleUrl>
			<ExtendedData>
				<Data name='Latitude'>
					<value>24.2117</value>
				</Data>
				<Data name='Longitude'>
					<value>-105.1161</value>
				</Data>
				<Data name='Description'>
					<value>USNMENT01091406 San Miguel, Guanajuato, Mexico 24.2117 -105.1161</value>
				</Data>
				<Data name='Icon name'>
					<value>measle_white</value>
				</Data>
			</ExtendedData>
			<Point>
				<coordinates>-105.1161,24.2117,0</coordinates>
			</Point>
		</Placemark>
		<Placemark>
			<name>Mantoida</name>
			<snippet></snippet>
			<description><![CDATA[<div class="googft-info-window">
<b>Latitude:</b> 9.15<br>
<b>Longitude:</b> -79.85<br>
<b>Name:</b> Mantoida<br>
<b>Description:</b> USNMENT01091407 Barro Colorado Is., Canal Zone, Panama, Panama 9.15 -79.85<br>
<b>Icon name:</b> measle_white
</div>]]></description>
			<styleUrl>#Style2-point-3-map</styleUrl>
			<ExtendedData>
				<Data name='Latitude'>
					<value>9.15</value>
				</Data>
				<Data name='Longitude'>
					<value>-79.85</value>
				</Data>
				<Data name='Description'>
					<value>USNMENT01091407 Barro Colorado Is., Canal Zone, Panama, Panama 9.15 -79.85</value>
				</Data>
				<Data name='Icon name'>
					<value>measle_white</value>
				</Data>
			</ExtendedData>
			<Point>
				<coordinates>-79.85,9.15,0</coordinates>
			</Point>
		</Placemark>
		<Placemark>
			<name>Mantoida</name>
			<snippet></snippet>
			<description><![CDATA[<div class="googft-info-window">
<b>Latitude:</b> -15.6167<br>
<b>Longitude:</b> -47.6667<br>
<b>Name:</b> Mantoida<br>
<b>Description:</b> USNMENT01091408 Planaltina, 1000m, cerradão, DF, Brazil -15.6167 -47.6667<br>
<b>Icon name:</b> measle_white
</div>]]></description>
			<styleUrl>#Style2-point-3-map</styleUrl>
			<ExtendedData>
				<Data name='Latitude'>
					<value>-15.6167</value>
				</Data>
				<Data name='Longitude'>
					<value>-47.6667</value>
				</Data>
				<Data name='Description'>
					<value>USNMENT01091408 Planaltina, 1000m, cerradão, DF, Brazil -15.6167 -47.6667</value>
				</Data>
				<Data name='Icon name'>
					<value>measle_white</value>
				</Data>
			</ExtendedData>
			<Point>
				<coordinates>-47.6667,-15.6167,0</coordinates>
			</Point>
		</Placemark>
		<Placemark>
			<name>Mantoida</name>
			<snippet></snippet>
			<description><![CDATA[<div class="googft-info-window">
<b>Latitude:</b> -3.65<br>
<b>Longitude:</b> -52.3667<br>
<b>Name:</b> Mantoida<br>
<b>Description:</b> USNMENT01091409 Brazil: Para; RioXingu Camp(52Âº 22' W. 3Âº 39' S) ca 60 km S. Altamira -3.65 -52.3667<br>
<b>Icon name:</b> measle_white
</div>]]></description>
			<styleUrl>#Style2-point-3-map</styleUrl>
			<ExtendedData>
				<Data name='Latitude'>
					<value>-3.65</value>
				</Data>
				<Data name='Longitude'>
					<value>-52.3667</value>
				</Data>
				<Data name='Description'>
					<value>USNMENT01091409 Brazil: Para; RioXingu Camp(52Âº 22' W. 3Âº 39' S) ca 60 km S. Altamira -3.65 -52.3667</value>
				</Data>
				<Data name='Icon name'>
					<value>measle_white</value>
				</Data>
			</ExtendedData>
			<Point>
				<coordinates>-52.3667,-3.65,0</coordinates>
			</Point>
		</Placemark>
		<Placemark>
			<name>Mantoida</name>
			<snippet></snippet>
			<description><![CDATA[<div class="googft-info-window">
<b>Latitude:</b> -3.65<br>
<b>Longitude:</b> -52.3667<br>
<b>Name:</b> Mantoida<br>
<b>Description:</b> USNMENT01091410 Brazil: Para; RioXingu Camp(52Âº 22' W. 3Âº 39' S) ca 60 km S. Altamira -3.65 -52.3667<br>
<b>Icon name:</b> measle_white
</div>]]></description>
			<styleUrl>#Style2-point-3-map</styleUrl>
			<ExtendedData>
				<Data name='Latitude'>
					<value>-3.65</value>
				</Data>
				<Data name='Longitude'>
					<value>-52.3667</value>
				</Data>
				<Data name='Description'>
					<value>USNMENT01091410 Brazil: Para; RioXingu Camp(52Âº 22' W. 3Âº 39' S) ca 60 km S. Altamira -3.65 -52.3667</value>
				</Data>
				<Data name='Icon name'>
					<value>measle_white</value>
				</Data>
			</ExtendedData>
			<Point>
				<coordinates>-52.3667,-3.65,0</coordinates>
			</Point>
		</Placemark>
		<Placemark>
			<name>Mantoida</name>
			<snippet></snippet>
			<description><![CDATA[<div class="googft-info-window">
<b>Latitude:</b> 6.4141<br>
<b>Longitude:</b> -66.5789<br>
<b>Name:</b> Mantoida<br>
<b>Description:</b> USNMENT01091411 VENEZUELA, Guarico, Hato Masaguaral, (44km S Calabozo) 6.4141 -66.5789<br>
<b>Icon name:</b> measle_white
</div>]]></description>
			<styleUrl>#Style2-point-3-map</styleUrl>
			<ExtendedData>
				<Data name='Latitude'>
					<value>6.4141</value>
				</Data>
				<Data name='Longitude'>
					<value>-66.5789</value>
				</Data>
				<Data name='Description'>
					<value>USNMENT01091411 VENEZUELA, Guarico, Hato Masaguaral, (44km S Calabozo) 6.4141 -66.5789</value>
				</Data>
				<Data name='Icon name'>
					<value>measle_white</value>
				</Data>
			</ExtendedData>
			<Point>
				<coordinates>-66.5789,6.4141,0</coordinates>
			</Point>
		</Placemark>
		<Placemark>
			<name>Mantoida</name>
			<snippet></snippet>
			<description><![CDATA[<div class="googft-info-window">
<b>Latitude:</b> 6.25<br>
<b>Longitude:</b> -59.0833<br>
<b>Name:</b> Mantoida<br>
<b>Description:</b> USNMENT01091412 Guyana: Takutu Mountains 6.25 -59.0833<br>
<b>Icon name:</b> measle_white
</div>]]></description>
			<styleUrl>#Style2-point-3-map</styleUrl>
			<ExtendedData>
				<Data name='Latitude'>
					<value>6.25</value>
				</Data>
				<Data name='Longitude'>
					<value>-59.0833</value>
				</Data>
				<Data name='Description'>
					<value>USNMENT01091412 Guyana: Takutu Mountains 6.25 -59.0833</value>
				</Data>
				<Data name='Icon name'>
					<value>measle_white</value>
				</Data>
			</ExtendedData>
			<Point>
				<coordinates>-59.0833,6.25,0</coordinates>
			</Point>
		</Placemark>
		<Placemark>
			<name>Mantoida</name>
			<snippet></snippet>
			<description><![CDATA[<div class="googft-info-window">
<b>Latitude:</b> -0.4<br>
<b>Longitude:</b> -76.6167<br>
<b>Name:</b> Mantoida<br>
<b>Description:</b> USNMENT01091413 Limoncocha, Sucumbíos Prov., Ecuador -0.4 -76.6167<br>
<b>Icon name:</b> measle_white
</div>]]></description>
			<styleUrl>#Style2-point-3-map</styleUrl>
			<ExtendedData>
				<Data name='Latitude'>
					<value>-0.4</value>
				</Data>
				<Data name='Longitude'>
					<value>-76.6167</value>
				</Data>
				<Data name='Description'>
					<value>USNMENT01091413 Limoncocha, Sucumbíos Prov., Ecuador -0.4 -76.6167</value>
				</Data>
				<Data name='Icon name'>
					<value>measle_white</value>
				</Data>
			</ExtendedData>
			<Point>
				<coordinates>-76.6167,-0.4,0</coordinates>
			</Point>
		</Placemark>
		<Placemark>
			<name>Mantoida</name>
			<snippet></snippet>
			<description><![CDATA[<div class="googft-info-window">
<b>Latitude:</b> -0.4<br>
<b>Longitude:</b> -76.6167<br>
<b>Name:</b> Mantoida<br>
<b>Description:</b> USNMENT01091414 Limoncocha, Sucumbíos Prov., Ecuador -0.4 -76.6167<br>
<b>Icon name:</b> measle_white
</div>]]></description>
			<styleUrl>#Style2-point-3-map</styleUrl>
			<ExtendedData>
				<Data name='Latitude'>
					<value>-0.4</value>
				</Data>
				<Data name='Longitude'>
					<value>-76.6167</value>
				</Data>
				<Data name='Description'>
					<value>USNMENT01091414 Limoncocha, Sucumbíos Prov., Ecuador -0.4 -76.6167</value>
				</Data>
				<Data name='Icon name'>
					<value>measle_white</value>
				</Data>
			</ExtendedData>
			<Point>
				<coordinates>-76.6167,-0.4,0</coordinates>
			</Point>
		</Placemark>
		<Placemark>
			<name>Mantoida</name>
			<snippet></snippet>
			<description><![CDATA[<div class="googft-info-window">
<b>Latitude:</b> -23.4064<br>
<b>Longitude:</b> -57.4344<br>
<b>Name:</b> Mantoida<br>
<b>Description:</b> USNMENT01091415 Concepción, Concepción Dept., Paraguay -23.4064 -57.4344<br>
<b>Icon name:</b> measle_white
</div>]]></description>
			<styleUrl>#Style2-point-3-map</styleUrl>
			<ExtendedData>
				<Data name='Latitude'>
					<value>-23.4064</value>
				</Data>
				<Data name='Longitude'>
					<value>-57.4344</value>
				</Data>
				<Data name='Description'>
					<value>USNMENT01091415 Concepción, Concepción Dept., Paraguay -23.4064 -57.4344</value>
				</Data>
				<Data name='Icon name'>
					<value>measle_white</value>
				</Data>
			</ExtendedData>
			<Point>
				<coordinates>-57.4344,-23.4064,0</coordinates>
			</Point>
		</Placemark>
		<Placemark>
			<name>Mantoida</name>
			<snippet></snippet>
			<description><![CDATA[<div class="googft-info-window">
<b>Latitude:</b> -22.65<br>
<b>Longitude:</b> -56.1833<br>
<b>Name:</b> Mantoida<br>
<b>Description:</b> USNMENT01091416 Cerro Corá National Park, Amambay Dept., Paraguay -22.65 -56.1833<br>
<b>Icon name:</b> measle_white
</div>]]></description>
			<styleUrl>#Style2-point-3-map</styleUrl>
			<ExtendedData>
				<Data name='Latitude'>
					<value>-22.65</value>
				</Data>
				<Data name='Longitude'>
					<value>-56.1833</value>
				</Data>
				<Data name='Description'>
					<value>USNMENT01091416 Cerro Corá National Park, Amambay Dept., Paraguay -22.65 -56.1833</value>
				</Data>
				<Data name='Icon name'>
					<value>measle_white</value>
				</Data>
			</ExtendedData>
			<Point>
				<coordinates>-56.1833,-22.65,0</coordinates>
			</Point>
		</Placemark>
		<Placemark>
			<name>Mantoida</name>
			<snippet></snippet>
			<description><![CDATA[<div class="googft-info-window">
<b>Latitude:</b> -23.4064<br>
<b>Longitude:</b> -57.4344<br>
<b>Name:</b> Mantoida<br>
<b>Description:</b> USNMENT01091417 Concepción, Concepción Dept., Paraguay -23.4064 -57.4344<br>
<b>Icon name:</b> measle_white
</div>]]></description>
			<styleUrl>#Style2-point-3-map</styleUrl>
			<ExtendedData>
				<Data name='Latitude'>
					<value>-23.4064</value>
				</Data>
				<Data name='Longitude'>
					<value>-57.4344</value>
				</Data>
				<Data name='Description'>
					<value>USNMENT01091417 Concepción, Concepción Dept., Paraguay -23.4064 -57.4344</value>
				</Data>
				<Data name='Icon name'>
					<value>measle_white</value>
				</Data>
			</ExtendedData>
			<Point>
				<coordinates>-57.4344,-23.4064,0</coordinates>
			</Point>
		</Placemark>
		<Placemark>
			<name>Mantoida</name>
			<snippet></snippet>
			<description><![CDATA[<div class="googft-info-window">
<b>Latitude:</b> -22.65<br>
<b>Longitude:</b> -56.1833<br>
<b>Name:</b> Mantoida<br>
<b>Description:</b> USNMENT01091418 Cerro Corá National Park, Amambay Dept., Paraguay -22.65 -56.1833<br>
<b>Icon name:</b> measle_white
</div>]]></description>
			<styleUrl>#Style2-point-3-map</styleUrl>
			<ExtendedData>
				<Data name='Latitude'>
					<value>-22.65</value>
				</Data>
				<Data name='Longitude'>
					<value>-56.1833</value>
				</Data>
				<Data name='Description'>
					<value>USNMENT01091418 Cerro Corá National Park, Amambay Dept., Paraguay -22.65 -56.1833</value>
				</Data>
				<Data name='Icon name'>
					<value>measle_white</value>
				</Data>
			</ExtendedData>
			<Point>
				<coordinates>-56.1833,-22.65,0</coordinates>
			</Point>
		</Placemark>
		<Placemark>
			<name>Mantoida</name>
			<snippet></snippet>
			<description><![CDATA[<div class="googft-info-window">
<b>Latitude:</b> 8<br>
<b>Longitude:</b> -66<br>
<b>Name:</b> Mantoida<br>
<b>Description:</b> USNMENT01091419 Venezuela 8 -66<br>
<b>Icon name:</b> measle_white
</div>]]></description>
			<styleUrl>#Style2-point-3-map</styleUrl>
			<ExtendedData>
				<Data name='Latitude'>
					<value>8</value>
				</Data>
				<Data name='Longitude'>
					<value>-66</value>
				</Data>
				<Data name='Description'>
					<value>USNMENT01091419 Venezuela 8 -66</value>
				</Data>
				<Data name='Icon name'>
					<value>measle_white</value>
				</Data>
			</ExtendedData>
			<Point>
				<coordinates>-66.0,8.0,0</coordinates>
			</Point>
		</Placemark>
		<Placemark>
			<name>Mantoida</name>
			<snippet></snippet>
			<description><![CDATA[<div class="googft-info-window">
<b>Latitude:</b> 8<br>
<b>Longitude:</b> -66<br>
<b>Name:</b> Mantoida<br>
<b>Description:</b> USNMENT01091420 Venezuela 8 -66<br>
<b>Icon name:</b> measle_white
</div>]]></description>
			<styleUrl>#Style2-point-3-map</styleUrl>
			<ExtendedData>
				<Data name='Latitude'>
					<value>8</value>
				</Data>
				<Data name='Longitude'>
					<value>-66</value>
				</Data>
				<Data name='Description'>
					<value>USNMENT01091420 Venezuela 8 -66</value>
				</Data>
				<Data name='Icon name'>
					<value>measle_white</value>
				</Data>
			</ExtendedData>
			<Point>
				<coordinates>-66.0,8.0,0</coordinates>
			</Point>
		</Placemark>
		<Placemark>
			<name>Mantoida</name>
			<snippet></snippet>
			<description><![CDATA[<div class="googft-info-window">
<b>Latitude:</b> 4.33<br>
<b>Longitude:</b> -61.76<br>
<b>Name:</b> Mantoida<br>
<b>Description:</b> USNMENT01091421 Amazonas, Venezuela 4.33 -61.76<br>
<b>Icon name:</b> measle_white
</div>]]></description>
			<styleUrl>#Style2-point-3-map</styleUrl>
			<ExtendedData>
				<Data name='Latitude'>
					<value>4.33</value>
				</Data>
				<Data name='Longitude'>
					<value>-61.76</value>
				</Data>
				<Data name='Description'>
					<value>USNMENT01091421 Amazonas, Venezuela 4.33 -61.76</value>
				</Data>
				<Data name='Icon name'>
					<value>measle_white</value>
				</Data>
			</ExtendedData>
			<Point>
				<coordinates>-61.76,4.33,0</coordinates>
			</Point>
		</Placemark>
		<Placemark>
			<name>Mantoida</name>
			<snippet></snippet>
			<description><![CDATA[<div class="googft-info-window">
<b>Latitude:</b> 6.4141<br>
<b>Longitude:</b> -66.5789<br>
<b>Name:</b> Mantoida<br>
<b>Description:</b> USNMENT01091422 VENEZUELA, Guarico, Hato Masaguaral, (44km S Calabozo) 6.4141 -66.5789<br>
<b>Icon name:</b> measle_white
</div>]]></description>
			<styleUrl>#Style2-point-3-map</styleUrl>
			<ExtendedData>
				<Data name='Latitude'>
					<value>6.4141</value>
				</Data>
				<Data name='Longitude'>
					<value>-66.5789</value>
				</Data>
				<Data name='Description'>
					<value>USNMENT01091422 VENEZUELA, Guarico, Hato Masaguaral, (44km S Calabozo) 6.4141 -66.5789</value>
				</Data>
				<Data name='Icon name'>
					<value>measle_white</value>
				</Data>
			</ExtendedData>
			<Point>
				<coordinates>-66.5789,6.4141,0</coordinates>
			</Point>
		</Placemark>
		<Placemark>
			<name>Mantoida</name>
			<snippet></snippet>
			<description><![CDATA[<div class="googft-info-window">
<b>Latitude:</b> 8.5667<br>
<b>Longitude:</b> -67.5833<br>
<b>Name:</b> Mantoida<br>
<b>Description:</b> USNMENT01091423 Hato Masaguaral Private Reserve, 75m, savanna #7, 45km S Calabozo, Guárico St., Venezuela 8.5667 -67.5833<br>
<b>Icon name:</b> measle_white
</div>]]></description>
			<styleUrl>#Style2-point-3-map</styleUrl>
			<ExtendedData>
				<Data name='Latitude'>
					<value>8.5667</value>
				</Data>
				<Data name='Longitude'>
					<value>-67.5833</value>
				</Data>
				<Data name='Description'>
					<value>USNMENT01091423 Hato Masaguaral Private Reserve, 75m, savanna #7, 45km S Calabozo, Guárico St., Venezuela 8.5667 -67.5833</value>
				</Data>
				<Data name='Icon name'>
					<value>measle_white</value>
				</Data>
			</ExtendedData>
			<Point>
				<coordinates>-67.5833,8.5667,0</coordinates>
			</Point>
		</Placemark>
		<Placemark>
			<name>Mantoida</name>
			<snippet></snippet>
			<description><![CDATA[<div class="googft-info-window">
<b>Latitude:</b> 8.7492<br>
<b>Longitude:</b> -67.6033<br>
<b>Name:</b> Mantoida<br>
<b>Description:</b> USNMENT01091424 32km SW Calabozo, Guárico St., Venezuela 8.7492 -67.6033<br>
<b>Icon name:</b> measle_white
</div>]]></description>
			<styleUrl>#Style2-point-3-map</styleUrl>
			<ExtendedData>
				<Data name='Latitude'>
					<value>8.7492</value>
				</Data>
				<Data name='Longitude'>
					<value>-67.6033</value>
				</Data>
				<Data name='Description'>
					<value>USNMENT01091424 32km SW Calabozo, Guárico St., Venezuela 8.7492 -67.6033</value>
				</Data>
				<Data name='Icon name'>
					<value>measle_white</value>
				</Data>
			</ExtendedData>
			<Point>
				<coordinates>-67.6033,8.7492,0</coordinates>
			</Point>
		</Placemark>
		<Placemark>
			<name>Mantoida</name>
			<snippet></snippet>
			<description><![CDATA[<div class="googft-info-window">
<b>Latitude:</b> 8.7492<br>
<b>Longitude:</b> -67.6033<br>
<b>Name:</b> Mantoida<br>
<b>Description:</b> USNMENT01091425 32km SW Calabozo, Guárico St., Venezuela 8.7492 -67.6033<br>
<b>Icon name:</b> measle_white
</div>]]></description>
			<styleUrl>#Style2-point-3-map</styleUrl>
			<ExtendedData>
				<Data name='Latitude'>
					<value>8.7492</value>
				</Data>
				<Data name='Longitude'>
					<value>-67.6033</value>
				</Data>
				<Data name='Description'>
					<value>USNMENT01091425 32km SW Calabozo, Guárico St., Venezuela 8.7492 -67.6033</value>
				</Data>
				<Data name='Icon name'>
					<value>measle_white</value>
				</Data>
			</ExtendedData>
			<Point>
				<coordinates>-67.6033,8.7492,0</coordinates>
			</Point>
		</Placemark>
		<Placemark>
			<name>Mantoida</name>
			<snippet></snippet>
			<description><![CDATA[<div class="googft-info-window">
<b>Latitude:</b> 8.7492<br>
<b>Longitude:</b> -67.6033<br>
<b>Name:</b> Mantoida<br>
<b>Description:</b> USNMENT01091426 32km SW Calabozo, Guárico St., Venezuela 8.7492 -67.6033<br>
<b>Icon name:</b> measle_white
</div>]]></description>
			<styleUrl>#Style2-point-3-map</styleUrl>
			<ExtendedData>
				<Data name='Latitude'>
					<value>8.7492</value>
				</Data>
				<Data name='Longitude'>
					<value>-67.6033</value>
				</Data>
				<Data name='Description'>
					<value>USNMENT01091426 32km SW Calabozo, Guárico St., Venezuela 8.7492 -67.6033</value>
				</Data>
				<Data name='Icon name'>
					<value>measle_white</value>
				</Data>
			</ExtendedData>
			<Point>
				<coordinates>-67.6033,8.7492,0</coordinates>
			</Point>
		</Placemark>
		<Placemark>
			<name>Mantoida</name>
			<snippet></snippet>
			<description><![CDATA[<div class="googft-info-window">
<b>Latitude:</b> 8.7492<br>
<b>Longitude:</b> -67.6033<br>
<b>Name:</b> Mantoida<br>
<b>Description:</b> USNMENT01091427 32km SW Calabozo, Guárico St., Venezuela 8.7492 -67.6033<br>
<b>Icon name:</b> measle_white
</div>]]></description>
			<styleUrl>#Style2-point-3-map</styleUrl>
			<ExtendedData>
				<Data name='Latitude'>
					<value>8.7492</value>
				</Data>
				<Data name='Longitude'>
					<value>-67.6033</value>
				</Data>
				<Data name='Description'>
					<value>USNMENT01091427 32km SW Calabozo, Guárico St., Venezuela 8.7492 -67.6033</value>
				</Data>
				<Data name='Icon name'>
					<value>measle_white</value>
				</Data>
			</ExtendedData>
			<Point>
				<coordinates>-67.6033,8.7492,0</coordinates>
			</Point>
		</Placemark>
		<Placemark>
			<name>Mantoida</name>
			<snippet></snippet>
			<description><![CDATA[<div class="googft-info-window">
<b>Latitude:</b> 8.7492<br>
<b>Longitude:</b> -67.6033<br>
<b>Name:</b> Mantoida<br>
<b>Description:</b> USNMENT01091428 32km SW Calabozo, Guárico St., Venezuela 8.7492 -67.6033<br>
<b>Icon name:</b> measle_white
</div>]]></description>
			<styleUrl>#Style2-point-3-map</styleUrl>
			<ExtendedData>
				<Data name='Latitude'>
					<value>8.7492</value>
				</Data>
				<Data name='Longitude'>
					<value>-67.6033</value>
				</Data>
				<Data name='Description'>
					<value>USNMENT01091428 32km SW Calabozo, Guárico St., Venezuela 8.7492 -67.6033</value>
				</Data>
				<Data name='Icon name'>
					<value>measle_white</value>
				</Data>
			</ExtendedData>
			<Point>
				<coordinates>-67.6033,8.7492,0</coordinates>
			</Point>
		</Placemark>
		<Placemark>
			<name>Mantoida</name>
			<snippet></snippet>
			<description><![CDATA[<div class="googft-info-window">
<b>Latitude:</b> -12.5<br>
<b>Longitude:</b> -69.2<br>
<b>Name:</b> Mantoida<br>
<b>Description:</b> USNMENT01091429 PERU: Madre de Dios: Tambopata Wildlife: Res. 30 Km. SW Pto. Maldonado: 290 m. -12.5 -69.2<br>
<b>Icon name:</b> measle_white
</div>]]></description>
			<styleUrl>#Style2-point-3-map</styleUrl>
			<ExtendedData>
				<Data name='Latitude'>
					<value>-12.5</value>
				</Data>
				<Data name='Longitude'>
					<value>-69.2</value>
				</Data>
				<Data name='Description'>
					<value>USNMENT01091429 PERU: Madre de Dios: Tambopata Wildlife: Res. 30 Km. SW Pto. Maldonado: 290 m. -12.5 -69.2</value>
				</Data>
				<Data name='Icon name'>
					<value>measle_white</value>
				</Data>
			</ExtendedData>
			<Point>
				<coordinates>-69.2,-12.5,0</coordinates>
			</Point>
		</Placemark>
		<Placemark>
			<name>Mantoida</name>
			<snippet></snippet>
			<description><![CDATA[<div class="googft-info-window">
<b>Latitude:</b> 10.4611<br>
<b>Longitude:</b> -61.2569<br>
<b>Name:</b> Mantoida<br>
<b>Description:</b> USNMENT01091430 Trinidad: Simla Arima Valley 10.4611 -61.2569<br>
<b>Icon name:</b> measle_white
</div>]]></description>
			<styleUrl>#Style2-point-3-map</styleUrl>
			<ExtendedData>
				<Data name='Latitude'>
					<value>10.4611</value>
				</Data>
				<Data name='Longitude'>
					<value>-61.2569</value>
				</Data>
				<Data name='Description'>
					<value>USNMENT01091430 Trinidad: Simla Arima Valley 10.4611 -61.2569</value>
				</Data>
				<Data name='Icon name'>
					<value>measle_white</value>
				</Data>
			</ExtendedData>
			<Point>
				<coordinates>-61.2569,10.4611,0</coordinates>
			</Point>
		</Placemark>
		<Placemark>
			<name>Mantoida</name>
			<snippet></snippet>
			<description><![CDATA[<div class="googft-info-window">
<b>Latitude:</b> 10.3256<br>
<b>Longitude:</b> -85.1953<br>
<b>Name:</b> Mantoida<br>
<b>Description:</b> USNMENT01091431 Enrique Jimenez Nuñez Experimental Station, 20km SW Cañas, Guanacaste Prov., Costa Rica 10.3256 -85.1953<br>
<b>Icon name:</b> measle_white
</div>]]></description>
			<styleUrl>#Style2-point-3-map</styleUrl>
			<ExtendedData>
				<Data name='Latitude'>
					<value>10.3256</value>
				</Data>
				<Data name='Longitude'>
					<value>-85.1953</value>
				</Data>
				<Data name='Description'>
					<value>USNMENT01091431 Enrique Jimenez Nuñez Experimental Station, 20km SW Cañas, Guanacaste Prov., Costa Rica 10.3256 -85.1953</value>
				</Data>
				<Data name='Icon name'>
					<value>measle_white</value>
				</Data>
			</ExtendedData>
			<Point>
				<coordinates>-85.1953,10.3256,0</coordinates>
			</Point>
		</Placemark>
		<Placemark>
			<name>Mantoida</name>
			<snippet></snippet>
			<description><![CDATA[<div class="googft-info-window">
<b>Latitude:</b> 4.8728<br>
<b>Longitude:</b> -53.302<br>
<b>Name:</b> Mantoida<br>
<b>Description:</b> USNMENT01091432 French Guiana: Patava Mt. 4.8728 -53.302<br>
<b>Icon name:</b> measle_white
</div>]]></description>
			<styleUrl>#Style2-point-3-map</styleUrl>
			<ExtendedData>
				<Data name='Latitude'>
					<value>4.8728</value>
				</Data>
				<Data name='Longitude'>
					<value>-53.302</value>
				</Data>
				<Data name='Description'>
					<value>USNMENT01091432 French Guiana: Patava Mt. 4.8728 -53.302</value>
				</Data>
				<Data name='Icon name'>
					<value>measle_white</value>
				</Data>
			</ExtendedData>
			<Point>
				<coordinates>-53.302,4.8728,0</coordinates>
			</Point>
		</Placemark>
		<Placemark>
			<name>Mantoida</name>
			<snippet></snippet>
			<description><![CDATA[<div class="googft-info-window">
<b>Latitude:</b> 3.659<br>
<b>Longitude:</b> -59.7005<br>
<b>Name:</b> Mantoida<br>
<b>Description:</b> USNMENT01091433 Guyana. Pirara Ranch &amp; River 3.659 -59.7005<br>
<b>Icon name:</b> measle_white
</div>]]></description>
			<styleUrl>#Style2-point-3-map</styleUrl>
			<ExtendedData>
				<Data name='Latitude'>
					<value>3.659</value>
				</Data>
				<Data name='Longitude'>
					<value>-59.7005</value>
				</Data>
				<Data name='Description'>
					<value>USNMENT01091433 Guyana. Pirara Ranch &amp; River 3.659 -59.7005</value>
				</Data>
				<Data name='Icon name'>
					<value>measle_white</value>
				</Data>
			</ExtendedData>
			<Point>
				<coordinates>-59.7005,3.659,0</coordinates>
			</Point>
		</Placemark>
		<Placemark>
			<name>Mantoida</name>
			<snippet></snippet>
			<description><![CDATA[<div class="googft-info-window">
<b>Latitude:</b> -12.5<br>
<b>Longitude:</b> -69.2<br>
<b>Name:</b> Mantoida<br>
<b>Description:</b> USNMENT01091434 PERU: Madre de Dios: Tambopata Wildlife: Res. 30 Km. SW Pto. Maldonado: 290 m. -12.5 -69.2<br>
<b>Icon name:</b> measle_white
</div>]]></description>
			<styleUrl>#Style2-point-3-map</styleUrl>
			<ExtendedData>
				<Data name='Latitude'>
					<value>-12.5</value>
				</Data>
				<Data name='Longitude'>
					<value>-69.2</value>
				</Data>
				<Data name='Description'>
					<value>USNMENT01091434 PERU: Madre de Dios: Tambopata Wildlife: Res. 30 Km. SW Pto. Maldonado: 290 m. -12.5 -69.2</value>
				</Data>
				<Data name='Icon name'>
					<value>measle_white</value>
				</Data>
			</ExtendedData>
			<Point>
				<coordinates>-69.2,-12.5,0</coordinates>
			</Point>
		</Placemark>
		<Placemark>
			<name>Mantoida</name>
			<snippet></snippet>
			<description><![CDATA[<div class="googft-info-window">
<b>Latitude:</b> 10.5<br>
<b>Longitude:</b> -85.25<br>
<b>Name:</b> Mantoida<br>
<b>Description:</b> USNMENT01091435 Costa Rica Guanacaste Prov. Estacion Exper. Enrique Jimenez Nuñez (20 km SW Cañas) 10.5 -85.25<br>
<b>Icon name:</b> measle_white
</div>]]></description>
			<styleUrl>#Style2-point-3-map</styleUrl>
			<ExtendedData>
				<Data name='Latitude'>
					<value>10.5</value>
				</Data>
				<Data name='Longitude'>
					<value>-85.25</value>
				</Data>
				<Data name='Description'>
					<value>USNMENT01091435 Costa Rica Guanacaste Prov. Estacion Exper. Enrique Jimenez Nuñez (20 km SW Cañas) 10.5 -85.25</value>
				</Data>
				<Data name='Icon name'>
					<value>measle_white</value>
				</Data>
			</ExtendedData>
			<Point>
				<coordinates>-85.25,10.5,0</coordinates>
			</Point>
		</Placemark>
		<Placemark>
			<name>Mantoida</name>
			<snippet></snippet>
			<description><![CDATA[<div class="googft-info-window">
<b>Latitude:</b> 10.5<br>
<b>Longitude:</b> -85.25<br>
<b>Name:</b> Mantoida<br>
<b>Description:</b> USNMENT01091436 Costa Rica Guanacaste Prov. Estacion Exper. Enrique Jimenez Nuñez (20 km SW Cañas) 10.5 -85.25<br>
<b>Icon name:</b> measle_white
</div>]]></description>
			<styleUrl>#Style2-point-3-map</styleUrl>
			<ExtendedData>
				<Data name='Latitude'>
					<value>10.5</value>
				</Data>
				<Data name='Longitude'>
					<value>-85.25</value>
				</Data>
				<Data name='Description'>
					<value>USNMENT01091436 Costa Rica Guanacaste Prov. Estacion Exper. Enrique Jimenez Nuñez (20 km SW Cañas) 10.5 -85.25</value>
				</Data>
				<Data name='Icon name'>
					<value>measle_white</value>
				</Data>
			</ExtendedData>
			<Point>
				<coordinates>-85.25,10.5,0</coordinates>
			</Point>
		</Placemark>
		<Placemark>
			<name>Mantoida</name>
			<snippet></snippet>
			<description><![CDATA[<div class="googft-info-window">
<b>Latitude:</b> 10.5<br>
<b>Longitude:</b> -85.25<br>
<b>Name:</b> Mantoida<br>
<b>Description:</b> USNMENT01091437 Costa Rica Guanacaste Prov. Estacion Exper. Enrique Jimenez Nuñez (20 km SW Cañas) 10.5 -85.25<br>
<b>Icon name:</b> measle_white
</div>]]></description>
			<styleUrl>#Style2-point-3-map</styleUrl>
			<ExtendedData>
				<Data name='Latitude'>
					<value>10.5</value>
				</Data>
				<Data name='Longitude'>
					<value>-85.25</value>
				</Data>
				<Data name='Description'>
					<value>USNMENT01091437 Costa Rica Guanacaste Prov. Estacion Exper. Enrique Jimenez Nuñez (20 km SW Cañas) 10.5 -85.25</value>
				</Data>
				<Data name='Icon name'>
					<value>measle_white</value>
				</Data>
			</ExtendedData>
			<Point>
				<coordinates>-85.25,10.5,0</coordinates>
			</Point>
		</Placemark>
		<Placemark>
			<name>Mantoida</name>
			<snippet></snippet>
			<description><![CDATA[<div class="googft-info-window">
<b>Latitude:</b> 10.5<br>
<b>Longitude:</b> -85.25<br>
<b>Name:</b> Mantoida<br>
<b>Description:</b> USNMENT01091438 Costa Rica Guanacaste Prov. Estacion Exper. Enrique Jimenez Nuñez (20 km SW Cañas) 10.5 -85.25<br>
<b>Icon name:</b> measle_white
</div>]]></description>
			<styleUrl>#Style2-point-3-map</styleUrl>
			<ExtendedData>
				<Data name='Latitude'>
					<value>10.5</value>
				</Data>
				<Data name='Longitude'>
					<value>-85.25</value>
				</Data>
				<Data name='Description'>
					<value>USNMENT01091438 Costa Rica Guanacaste Prov. Estacion Exper. Enrique Jimenez Nuñez (20 km SW Cañas) 10.5 -85.25</value>
				</Data>
				<Data name='Icon name'>
					<value>measle_white</value>
				</Data>
			</ExtendedData>
			<Point>
				<coordinates>-85.25,10.5,0</coordinates>
			</Point>
		</Placemark>
		<Placemark>
			<name>Mantoida</name>
			<snippet></snippet>
			<description><![CDATA[<div class="googft-info-window">
<b>Latitude:</b> 10.5<br>
<b>Longitude:</b> -85.25<br>
<b>Name:</b> Mantoida<br>
<b>Description:</b> USNMENT01091439 Costa Rica Guanacaste Prov. Estacion Exper. Enrique Jimenez Nuñez (20 km SW Cañas) 10.5 -85.25<br>
<b>Icon name:</b> measle_white
</div>]]></description>
			<styleUrl>#Style2-point-3-map</styleUrl>
			<ExtendedData>
				<Data name='Latitude'>
					<value>10.5</value>
				</Data>
				<Data name='Longitude'>
					<value>-85.25</value>
				</Data>
				<Data name='Description'>
					<value>USNMENT01091439 Costa Rica Guanacaste Prov. Estacion Exper. Enrique Jimenez Nuñez (20 km SW Cañas) 10.5 -85.25</value>
				</Data>
				<Data name='Icon name'>
					<value>measle_white</value>
				</Data>
			</ExtendedData>
			<Point>
				<coordinates>-85.25,10.5,0</coordinates>
			</Point>
		</Placemark>
		<Placemark>
			<name>Mantoida</name>
			<snippet></snippet>
			<description><![CDATA[<div class="googft-info-window">
<b>Latitude:</b> 6.5003<br>
<b>Longitude:</b> -58.2181<br>
<b>Name:</b> Mantoida<br>
<b>Description:</b> USNMENT01091440 Wet savanna on Yarrowkabra river, CEIBA Biological Station, Georgetown (about 30 km S of), Guyana 6.5003 -58.2181<br>
<b>Icon name:</b> measle_white
</div>]]></description>
			<styleUrl>#Style2-point-3-map</styleUrl>
			<ExtendedData>
				<Data name='Latitude'>
					<value>6.5003</value>
				</Data>
				<Data name='Longitude'>
					<value>-58.2181</value>
				</Data>
				<Data name='Description'>
					<value>USNMENT01091440 Wet savanna on Yarrowkabra river, CEIBA Biological Station, Georgetown (about 30 km S of), Guyana 6.5003 -58.2181</value>
				</Data>
				<Data name='Icon name'>
					<value>measle_white</value>
				</Data>
			</ExtendedData>
			<Point>
				<coordinates>-58.2181,6.5003,0</coordinates>
			</Point>
		</Placemark>
		<Placemark>
			<name>Mantoida</name>
			<snippet></snippet>
			<description><![CDATA[<div class="googft-info-window">
<b>Latitude:</b> 4.1833<br>
<b>Longitude:</b> -52.3167<br>
<b>Name:</b> Mantoida<br>
<b>Description:</b> USNMENT01091441 French Guiana: Saut Athanase at rapide 4.1833 -52.3167<br>
<b>Icon name:</b> measle_white
</div>]]></description>
			<styleUrl>#Style2-point-3-map</styleUrl>
			<ExtendedData>
				<Data name='Latitude'>
					<value>4.1833</value>
				</Data>
				<Data name='Longitude'>
					<value>-52.3167</value>
				</Data>
				<Data name='Description'>
					<value>USNMENT01091441 French Guiana: Saut Athanase at rapide 4.1833 -52.3167</value>
				</Data>
				<Data name='Icon name'>
					<value>measle_white</value>
				</Data>
			</ExtendedData>
			<Point>
				<coordinates>-52.3167,4.1833,0</coordinates>
			</Point>
		</Placemark>
		<Placemark>
			<name>Mantoida</name>
			<snippet></snippet>
			<description><![CDATA[<div class="googft-info-window">
<b>Latitude:</b> 0.8069<br>
<b>Longitude:</b> -66.0053<br>
<b>Name:</b> Mantoida<br>
<b>Description:</b> USNMENT01091442 Cerro de la Neblina, base camp, 140m, Amazonas, Venezuela 0.8069 -66.0053<br>
<b>Icon name:</b> measle_white
</div>]]></description>
			<styleUrl>#Style2-point-3-map</styleUrl>
			<ExtendedData>
				<Data name='Latitude'>
					<value>0.8069</value>
				</Data>
				<Data name='Longitude'>
					<value>-66.0053</value>
				</Data>
				<Data name='Description'>
					<value>USNMENT01091442 Cerro de la Neblina, base camp, 140m, Amazonas, Venezuela 0.8069 -66.0053</value>
				</Data>
				<Data name='Icon name'>
					<value>measle_white</value>
				</Data>
			</ExtendedData>
			<Point>
				<coordinates>-66.0053,0.8069,0</coordinates>
			</Point>
		</Placemark>
		<Placemark>
			<name>Mantoida</name>
			<snippet></snippet>
			<description><![CDATA[<div class="googft-info-window">
<b>Latitude:</b> 0.8069<br>
<b>Longitude:</b> -66.0053<br>
<b>Name:</b> Mantoida<br>
<b>Description:</b> USNMENT01091443 Cerro de la Neblina, base camp, 140m, Amazonas, Venezuela 0.8069 -66.0053<br>
<b>Icon name:</b> measle_white
</div>]]></description>
			<styleUrl>#Style2-point-3-map</styleUrl>
			<ExtendedData>
				<Data name='Latitude'>
					<value>0.8069</value>
				</Data>
				<Data name='Longitude'>
					<value>-66.0053</value>
				</Data>
				<Data name='Description'>
					<value>USNMENT01091443 Cerro de la Neblina, base camp, 140m, Amazonas, Venezuela 0.8069 -66.0053</value>
				</Data>
				<Data name='Icon name'>
					<value>measle_white</value>
				</Data>
			</ExtendedData>
			<Point>
				<coordinates>-66.0053,0.8069,0</coordinates>
			</Point>
		</Placemark>
		<Placemark>
			<name>Mantoida</name>
			<snippet></snippet>
			<description><![CDATA[<div class="googft-info-window">
<b>Latitude:</b> -3.65<br>
<b>Longitude:</b> -52.3667<br>
<b>Name:</b> Mantoida<br>
<b>Description:</b> USNMENT01091444 Brazil: Para; RioXingu Camp(52Âº 22' W. 3Âº 39' S) ca 60 km S. Altamira -3.65 -52.3667<br>
<b>Icon name:</b> measle_white
</div>]]></description>
			<styleUrl>#Style2-point-3-map</styleUrl>
			<ExtendedData>
				<Data name='Latitude'>
					<value>-3.65</value>
				</Data>
				<Data name='Longitude'>
					<value>-52.3667</value>
				</Data>
				<Data name='Description'>
					<value>USNMENT01091444 Brazil: Para; RioXingu Camp(52Âº 22' W. 3Âº 39' S) ca 60 km S. Altamira -3.65 -52.3667</value>
				</Data>
				<Data name='Icon name'>
					<value>measle_white</value>
				</Data>
			</ExtendedData>
			<Point>
				<coordinates>-52.3667,-3.65,0</coordinates>
			</Point>
		</Placemark>
		<Placemark>
			<name>Mantoida</name>
			<snippet></snippet>
			<description><![CDATA[<div class="googft-info-window">
<b>Latitude:</b> 0.8069<br>
<b>Longitude:</b> -66.0053<br>
<b>Name:</b> Mantoida<br>
<b>Description:</b> USNMENT01091445 Cerro de la Neblina, base camp, 140m, Amazonas, Venezuela 0.8069 -66.0053<br>
<b>Icon name:</b> measle_white
</div>]]></description>
			<styleUrl>#Style2-point-3-map</styleUrl>
			<ExtendedData>
				<Data name='Latitude'>
					<value>0.8069</value>
				</Data>
				<Data name='Longitude'>
					<value>-66.0053</value>
				</Data>
				<Data name='Description'>
					<value>USNMENT01091445 Cerro de la Neblina, base camp, 140m, Amazonas, Venezuela 0.8069 -66.0053</value>
				</Data>
				<Data name='Icon name'>
					<value>measle_white</value>
				</Data>
			</ExtendedData>
			<Point>
				<coordinates>-66.0053,0.8069,0</coordinates>
			</Point>
		</Placemark>
		<Placemark>
			<name>Mantoida</name>
			<snippet></snippet>
			<description><![CDATA[<div class="googft-info-window">
<b>Latitude:</b> -3.25<br>
<b>Longitude:</b> -60<br>
<b>Name:</b> Mantoida<br>
<b>Description:</b> USNMENT01091446 Brasil: Amazonas Parana do Xiboreninho 03 15'S-060 00'W -3.25 -60<br>
<b>Icon name:</b> measle_white
</div>]]></description>
			<styleUrl>#Style2-point-3-map</styleUrl>
			<ExtendedData>
				<Data name='Latitude'>
					<value>-3.25</value>
				</Data>
				<Data name='Longitude'>
					<value>-60</value>
				</Data>
				<Data name='Description'>
					<value>USNMENT01091446 Brasil: Amazonas Parana do Xiboreninho 03 15'S-060 00'W -3.25 -60</value>
				</Data>
				<Data name='Icon name'>
					<value>measle_white</value>
				</Data>
			</ExtendedData>
			<Point>
				<coordinates>-60.0,-3.25,0</coordinates>
			</Point>
		</Placemark>
		<Placemark>
			<name>Mantoida</name>
			<snippet></snippet>
			<description><![CDATA[<div class="googft-info-window">
<b>Latitude:</b> 14.2667<br>
<b>Longitude:</b> -87.4833<br>
<b>Name:</b> Mantoida<br>
<b>Description:</b> USNMENT01091447 11.7mi S San Antonio, 830m, 14Â°16'N, 87Â°29'W, Comayagua, Honduras 14.2667 -87.4833<br>
<b>Icon name:</b> measle_white
</div>]]></description>
			<styleUrl>#Style2-point-3-map</styleUrl>
			<ExtendedData>
				<Data name='Latitude'>
					<value>14.2667</value>
				</Data>
				<Data name='Longitude'>
					<value>-87.4833</value>
				</Data>
				<Data name='Description'>
					<value>USNMENT01091447 11.7mi S San Antonio, 830m, 14Â°16'N, 87Â°29'W, Comayagua, Honduras 14.2667 -87.4833</value>
				</Data>
				<Data name='Icon name'>
					<value>measle_white</value>
				</Data>
			</ExtendedData>
			<Point>
				<coordinates>-87.4833,14.2667,0</coordinates>
			</Point>
		</Placemark>
		<Placemark>
			<name>Mantoida</name>
			<snippet></snippet>
			<description><![CDATA[<div class="googft-info-window">
<b>Latitude:</b> 8.6226<br>
<b>Longitude:</b> -70.2075<br>
<b>Name:</b> Mantoida<br>
<b>Description:</b> USNMENT01091448 Barinas, Barinas St., Venezuela 8.6226 -70.2075<br>
<b>Icon name:</b> measle_white
</div>]]></description>
			<styleUrl>#Style2-point-3-map</styleUrl>
			<ExtendedData>
				<Data name='Latitude'>
					<value>8.6226</value>
				</Data>
				<Data name='Longitude'>
					<value>-70.2075</value>
				</Data>
				<Data name='Description'>
					<value>USNMENT01091448 Barinas, Barinas St., Venezuela 8.6226 -70.2075</value>
				</Data>
				<Data name='Icon name'>
					<value>measle_white</value>
				</Data>
			</ExtendedData>
			<Point>
				<coordinates>-70.2075,8.6226,0</coordinates>
			</Point>
		</Placemark>
		<Placemark>
			<name>Mantoida</name>
			<snippet></snippet>
			<description><![CDATA[<div class="googft-info-window">
<b>Latitude:</b> 18.9047<br>
<b>Longitude:</b> -96.9733<br>
<b>Name:</b> Mantoida<br>
<b>Description:</b> USNMENT01091449 Córdoba, VER, Mexico 18.9047 -96.9733<br>
<b>Icon name:</b> measle_white
</div>]]></description>
			<styleUrl>#Style2-point-3-map</styleUrl>
			<ExtendedData>
				<Data name='Latitude'>
					<value>18.9047</value>
				</Data>
				<Data name='Longitude'>
					<value>-96.9733</value>
				</Data>
				<Data name='Description'>
					<value>USNMENT01091449 Córdoba, VER, Mexico 18.9047 -96.9733</value>
				</Data>
				<Data name='Icon name'>
					<value>measle_white</value>
				</Data>
			</ExtendedData>
			<Point>
				<coordinates>-96.9733,18.9047,0</coordinates>
			</Point>
		</Placemark>
		<Placemark>
			<name>Mantoida</name>
			<snippet></snippet>
			<description><![CDATA[<div class="googft-info-window">
<b>Latitude:</b> 18.9047<br>
<b>Longitude:</b> -96.9733<br>
<b>Name:</b> Mantoida<br>
<b>Description:</b> USNMENT01091450 Córdoba, VER, Mexico 18.9047 -96.9733<br>
<b>Icon name:</b> measle_white
</div>]]></description>
			<styleUrl>#Style2-point-3-map</styleUrl>
			<ExtendedData>
				<Data name='Latitude'>
					<value>18.9047</value>
				</Data>
				<Data name='Longitude'>
					<value>-96.9733</value>
				</Data>
				<Data name='Description'>
					<value>USNMENT01091450 Córdoba, VER, Mexico 18.9047 -96.9733</value>
				</Data>
				<Data name='Icon name'>
					<value>measle_white</value>
				</Data>
			</ExtendedData>
			<Point>
				<coordinates>-96.9733,18.9047,0</coordinates>
			</Point>
		</Placemark>
		<Placemark>
			<name>Mantoida</name>
			<snippet></snippet>
			<description><![CDATA[<div class="googft-info-window">
<b>Latitude:</b> 18.9047<br>
<b>Longitude:</b> -96.9733<br>
<b>Name:</b> Mantoida<br>
<b>Description:</b> USNMENT01091451 Córdoba, VER, Mexico 18.9047 -96.9733<br>
<b>Icon name:</b> measle_white
</div>]]></description>
			<styleUrl>#Style2-point-3-map</styleUrl>
			<ExtendedData>
				<Data name='Latitude'>
					<value>18.9047</value>
				</Data>
				<Data name='Longitude'>
					<value>-96.9733</value>
				</Data>
				<Data name='Description'>
					<value>USNMENT01091451 Córdoba, VER, Mexico 18.9047 -96.9733</value>
				</Data>
				<Data name='Icon name'>
					<value>measle_white</value>
				</Data>
			</ExtendedData>
			<Point>
				<coordinates>-96.9733,18.9047,0</coordinates>
			</Point>
		</Placemark>
		<Placemark>
			<name>Mantoida</name>
			<snippet></snippet>
			<description><![CDATA[<div class="googft-info-window">
<b>Latitude:</b> 9.15<br>
<b>Longitude:</b> -79.85<br>
<b>Name:</b> Mantoida<br>
<b>Description:</b> USNMENT01091452 Barro Colorado Is., Canal Zone, Panama, Panama 9.15 -79.85<br>
<b>Icon name:</b> measle_white
</div>]]></description>
			<styleUrl>#Style2-point-3-map</styleUrl>
			<ExtendedData>
				<Data name='Latitude'>
					<value>9.15</value>
				</Data>
				<Data name='Longitude'>
					<value>-79.85</value>
				</Data>
				<Data name='Description'>
					<value>USNMENT01091452 Barro Colorado Is., Canal Zone, Panama, Panama 9.15 -79.85</value>
				</Data>
				<Data name='Icon name'>
					<value>measle_white</value>
				</Data>
			</ExtendedData>
			<Point>
				<coordinates>-79.85,9.15,0</coordinates>
			</Point>
		</Placemark>
		<Placemark>
			<name>Mantoida</name>
			<snippet></snippet>
			<description><![CDATA[<div class="googft-info-window">
<b>Latitude:</b> 7.1333<br>
<b>Longitude:</b> -64.9833<br>
<b>Name:</b> Mantoida<br>
<b>Description:</b> USNMENT01091453 Rio Caura, Puerto Cabello del Caura, Estado Bolivar, Venezuela 7.1333 -64.9833<br>
<b>Icon name:</b> measle_white
</div>]]></description>
			<styleUrl>#Style2-point-3-map</styleUrl>
			<ExtendedData>
				<Data name='Latitude'>
					<value>7.1333</value>
				</Data>
				<Data name='Longitude'>
					<value>-64.9833</value>
				</Data>
				<Data name='Description'>
					<value>USNMENT01091453 Rio Caura, Puerto Cabello del Caura, Estado Bolivar, Venezuela 7.1333 -64.9833</value>
				</Data>
				<Data name='Icon name'>
					<value>measle_white</value>
				</Data>
			</ExtendedData>
			<Point>
				<coordinates>-64.9833,7.1333,0</coordinates>
			</Point>
		</Placemark>
		<Placemark>
			<name>Mantoida</name>
			<snippet></snippet>
			<description><![CDATA[<div class="googft-info-window">
<b>Latitude:</b> -31.9167<br>
<b>Longitude:</b> -64.6333<br>
<b>Name:</b> Mantoida<br>
<b>Description:</b> USNMENT01091454 Valle de Calamuchita, Cordoba, Argentina -31.9167 -64.6333<br>
<b>Icon name:</b> measle_white
</div>]]></description>
			<styleUrl>#Style2-point-3-map</styleUrl>
			<ExtendedData>
				<Data name='Latitude'>
					<value>-31.9167</value>
				</Data>
				<Data name='Longitude'>
					<value>-64.6333</value>
				</Data>
				<Data name='Description'>
					<value>USNMENT01091454 Valle de Calamuchita, Cordoba, Argentina -31.9167 -64.6333</value>
				</Data>
				<Data name='Icon name'>
					<value>measle_white</value>
				</Data>
			</ExtendedData>
			<Point>
				<coordinates>-64.6333,-31.9167,0</coordinates>
			</Point>
		</Placemark>
		<Placemark>
			<name>Mantoida</name>
			<snippet></snippet>
			<description><![CDATA[<div class="googft-info-window">
<b>Latitude:</b> 8<br>
<b>Longitude:</b> -66<br>
<b>Name:</b> Mantoida<br>
<b>Description:</b> USNMENT01091455 Venezuela 8 -66<br>
<b>Icon name:</b> measle_white
</div>]]></description>
			<styleUrl>#Style2-point-3-map</styleUrl>
			<ExtendedData>
				<Data name='Latitude'>
					<value>8</value>
				</Data>
				<Data name='Longitude'>
					<value>-66</value>
				</Data>
				<Data name='Description'>
					<value>USNMENT01091455 Venezuela 8 -66</value>
				</Data>
				<Data name='Icon name'>
					<value>measle_white</value>
				</Data>
			</ExtendedData>
			<Point>
				<coordinates>-66.0,8.0,0</coordinates>
			</Point>
		</Placemark>
		<Placemark>
			<name>Mantoida</name>
			<snippet></snippet>
			<description><![CDATA[<div class="googft-info-window">
<b>Latitude:</b> 8<br>
<b>Longitude:</b> -66<br>
<b>Name:</b> Mantoida<br>
<b>Description:</b> USNMENT01091456 Venezuela 8 -66<br>
<b>Icon name:</b> measle_white
</div>]]></description>
			<styleUrl>#Style2-point-3-map</styleUrl>
			<ExtendedData>
				<Data name='Latitude'>
					<value>8</value>
				</Data>
				<Data name='Longitude'>
					<value>-66</value>
				</Data>
				<Data name='Description'>
					<value>USNMENT01091456 Venezuela 8 -66</value>
				</Data>
				<Data name='Icon name'>
					<value>measle_white</value>
				</Data>
			</ExtendedData>
			<Point>
				<coordinates>-66.0,8.0,0</coordinates>
			</Point>
		</Placemark>
		<Style id='Style2-point-4'>
			<IconStyle>
				<Icon>
					<href>http://maps.google.com/mapfiles/kml/paddle/orange-blank.png</href>
				</Icon>
			</IconStyle>
			<LabelStyle>
				<scale>0.0</scale>
			</LabelStyle>
			<BalloonStyle>
				<text>$[description]</text>
			</BalloonStyle>
		</Style>
		<Style id='Style2-point-4-hover'>
			<IconStyle>
				<Icon>
					<href>http://maps.google.com/mapfiles/kml/paddle/orange-blank.png</href>
				</Icon>
			</IconStyle>
			<BalloonStyle>
				<text>$[description]</text>
			</BalloonStyle>
		</Style>
		<StyleMap id='Style2-point-4-map'>
			<Pair>
				<key>normal</key>
				<styleUrl>#Style2-point-4</styleUrl>
			</Pair>
			<Pair>
				<key>highlight</key>
				<styleUrl>#Style2-point-4-hover</styleUrl>
			</Pair>
		</StyleMap>
		<Placemark>
			<name>Paramantoida amazonica</name>
			<snippet></snippet>
			<description><![CDATA[<div class="googft-info-window">
<b>Latitude:</b> 0.8069<br>
<b>Longitude:</b> -66.0053<br>
<b>Name:</b> Paramantoida amazonica<br>
<b>Description:</b> USNMENT01091953 Venezuela: T.F. Amaz., Cerro de la Neblina, Basecamp 0.83333° -66.16222° 140m<br>
<b>Icon name:</b> orange_blank
</div>]]></description>
			<styleUrl>#Style2-point-4-map</styleUrl>
			<ExtendedData>
				<Data name='Latitude'>
					<value>0.8069</value>
				</Data>
				<Data name='Longitude'>
					<value>-66.0053</value>
				</Data>
				<Data name='Description'>
					<value>USNMENT01091953 Venezuela: T.F. Amaz., Cerro de la Neblina, Basecamp 0.83333° -66.16222° 140m</value>
				</Data>
				<Data name='Icon name'>
					<value>orange_blank</value>
				</Data>
			</ExtendedData>
			<Point>
				<coordinates>-66.0053,0.8069,0</coordinates>
			</Point>
		</Placemark>
		<Placemark>
			<name>Paramantoida amazonica</name>
			<snippet></snippet>
			<description><![CDATA[<div class="googft-info-window">
<b>Latitude:</b> 0.8069<br>
<b>Longitude:</b> -66.0053<br>
<b>Name:</b> Paramantoida amazonica<br>
<b>Description:</b> USNMENT01091954 Venezuela: T.F. Amaz., Cerro de la Neblina, Basecamp 0.83333° -66.16222° 140m<br>
<b>Icon name:</b> orange_blank
</div>]]></description>
			<styleUrl>#Style2-point-4-map</styleUrl>
			<ExtendedData>
				<Data name='Latitude'>
					<value>0.8069</value>
				</Data>
				<Data name='Longitude'>
					<value>-66.0053</value>
				</Data>
				<Data name='Description'>
					<value>USNMENT01091954 Venezuela: T.F. Amaz., Cerro de la Neblina, Basecamp 0.83333° -66.16222° 140m</value>
				</Data>
				<Data name='Icon name'>
					<value>orange_blank</value>
				</Data>
			</ExtendedData>
			<Point>
				<coordinates>-66.0053,0.8069,0</coordinates>
			</Point>
		</Placemark>
		<Placemark>
			<name>Vespamantoida toulgoeti</name>
			<snippet></snippet>
			<description><![CDATA[<div class="googft-info-window">
<b>Latitude:</b> 4.71666<br>
<b>Longitude:</b> -52.4<br>
<b>Name:</b> Vespamantoida toulgoeti<br>
<b>Description:</b> Guyane Française, Montagne des Chevaux 04.x.2014 Société entomologique Antille-Guyane leg.<br>
<b>Icon name:</b> ylw_stars
</div>]]></description>
			<styleUrl>#Style2-point-2-map</styleUrl>
			<ExtendedData>
				<Data name='Latitude'>
					<value>4.71666</value>
				</Data>
				<Data name='Longitude'>
					<value>-52.4</value>
				</Data>
				<Data name='Description'>
					<value>Guyane Française, Montagne des Chevaux 04.x.2014 Société entomologique Antille-Guyane leg.</value>
				</Data>
				<Data name='Icon name'>
					<value>ylw_stars</value>
				</Data>
			</ExtendedData>
			<Point>
				<coordinates>-52.4,4.71666,0</coordinates>
			</Point>
		</Placemark>
		<Placemark>
			<name>Vespamantoida toulgoeti</name>
			<snippet></snippet>
			<description><![CDATA[<div class="googft-info-window">
<b>Latitude:</b> 4.71666<br>
<b>Longitude:</b> -52.4<br>
<b>Name:</b> Vespamantoida toulgoeti<br>
<b>Description:</b> Guyane Française, Montagne des Chevaux 30.v.2015 Société entomologique Antille-Guyane leg.<br>
<b>Icon name:</b> ylw_stars
</div>]]></description>
			<styleUrl>#Style2-point-2-map</styleUrl>
			<ExtendedData>
				<Data name='Latitude'>
					<value>4.71666</value>
				</Data>
				<Data name='Longitude'>
					<value>-52.4</value>
				</Data>
				<Data name='Description'>
					<value>Guyane Française, Montagne des Chevaux 30.v.2015 Société entomologique Antille-Guyane leg.</value>
				</Data>
				<Data name='Icon name'>
					<value>ylw_stars</value>
				</Data>
			</ExtendedData>
			<Point>
				<coordinates>-52.4,4.71666,0</coordinates>
			</Point>
		</Placemark>
		<Placemark>
			<name>Vespamantoida toulgoeti</name>
			<snippet></snippet>
			<description><![CDATA[<div class="googft-info-window">
<b>Latitude:</b> 4.71666<br>
<b>Longitude:</b> -52.4<br>
<b>Name:</b> Vespamantoida toulgoeti<br>
<b>Description:</b> Guyane Française, Montagne des Chevaux 26.xii.2015 Société entomologique Antille-Guyane leg.<br>
<b>Icon name:</b> ylw_stars
</div>]]></description>
			<styleUrl>#Style2-point-2-map</styleUrl>
			<ExtendedData>
				<Data name='Latitude'>
					<value>4.71666</value>
				</Data>
				<Data name='Longitude'>
					<value>-52.4</value>
				</Data>
				<Data name='Description'>
					<value>Guyane Française, Montagne des Chevaux 26.xii.2015 Société entomologique Antille-Guyane leg.</value>
				</Data>
				<Data name='Icon name'>
					<value>ylw_stars</value>
				</Data>
			</ExtendedData>
			<Point>
				<coordinates>-52.4,4.71666,0</coordinates>
			</Point>
		</Placemark>
		<Placemark>
			<name>Vespamantoida toulgoeti</name>
			<snippet></snippet>
			<description><![CDATA[<div class="googft-info-window">
<b>Latitude:</b> 4.71666<br>
<b>Longitude:</b> -52.4<br>
<b>Name:</b> Vespamantoida toulgoeti<br>
<b>Description:</b> Guyane Française, Montagne des Chevaux 12.iv.2014 Société entomologique Antille-Guyane leg.<br>
<b>Icon name:</b> ylw_stars
</div>]]></description>
			<styleUrl>#Style2-point-2-map</styleUrl>
			<ExtendedData>
				<Data name='Latitude'>
					<value>4.71666</value>
				</Data>
				<Data name='Longitude'>
					<value>-52.4</value>
				</Data>
				<Data name='Description'>
					<value>Guyane Française, Montagne des Chevaux 12.iv.2014 Société entomologique Antille-Guyane leg.</value>
				</Data>
				<Data name='Icon name'>
					<value>ylw_stars</value>
				</Data>
			</ExtendedData>
			<Point>
				<coordinates>-52.4,4.71666,0</coordinates>
			</Point>
		</Placemark>
		<Placemark>
			<name>Vespamantoida toulgoeti</name>
			<snippet></snippet>
			<description><![CDATA[<div class="googft-info-window">
<b>Latitude:</b> 4.303796<br>
<b>Longitude:</b> -52.137731<br>
<b>Name:</b> Vespamantoida toulgoeti<br>
<b>Description:</b> Guyane francaise, route Regina pk 62, degrad Correze, 17.XII.1997, H. de Toulgoet (MNHN)<br>
<b>Icon name:</b> ylw_stars
</div>]]></description>
			<styleUrl>#Style2-point-2-map</styleUrl>
			<ExtendedData>
				<Data name='Latitude'>
					<value>4.303796</value>
				</Data>
				<Data name='Longitude'>
					<value>-52.137731</value>
				</Data>
				<Data name='Description'>
					<value>Guyane francaise, route Regina pk 62, degrad Correze, 17.XII.1997, H. de Toulgoet (MNHN)</value>
				</Data>
				<Data name='Icon name'>
					<value>ylw_stars</value>
				</Data>
			</ExtendedData>
			<Point>
				<coordinates>-52.137731,4.303796,0</coordinates>
			</Point>
		</Placemark>
		<Placemark>
			<name>Paramantoida amazonica</name>
			<snippet></snippet>
			<description><![CDATA[<div class="googft-info-window">
<b>Latitude:</b> -2.589167<br>
<b>Longitude:</b> -60.115278<br>
<b>Name:</b> Paramantoida amazonica<br>
<b>Description:</b> BRAZIL: Amazonas, Manaus; Reserva Biológica do Cuieiras, ZF-2, S02°35&#39;21&#39;&#39; W60°06&#39;55&#39;&#39;, 05 xi 2005, armadilha luminosa móvel, A. Agudelo &amp; J. Rafael leg. Deposited at INPA, Invertebrate Collection (M.004).<br>
<b>Icon name:</b> orange_blank
</div>]]></description>
			<styleUrl>#Style2-point-4-map</styleUrl>
			<ExtendedData>
				<Data name='Latitude'>
					<value>-2.589167</value>
				</Data>
				<Data name='Longitude'>
					<value>-60.115278</value>
				</Data>
				<Data name='Description'>
					<value>BRAZIL: Amazonas, Manaus; Reserva Biológica do Cuieiras, ZF-2, S02°35'21'' W60°06'55'', 05 xi 2005, armadilha luminosa móvel, A. Agudelo &amp; J. Rafael leg. Deposited at INPA, Invertebrate Collection (M.004).</value>
				</Data>
				<Data name='Icon name'>
					<value>orange_blank</value>
				</Data>
			</ExtendedData>
			<Point>
				<coordinates>-60.115278,-2.589167,0</coordinates>
			</Point>
		</Placemark>
		<Placemark>
			<name>Paramantoida amazonica</name>
			<snippet></snippet>
			<description><![CDATA[<div class="googft-info-window">
<b>Latitude:</b> -2.06<br>
<b>Longitude:</b> -59.926389<br>
<b>Name:</b> Paramantoida amazonica<br>
<b>Description:</b> Presidente Figueiredo, Est. Balbina, S02°03&#39;36&#39;&#39; W59°55&#39;35&#39;&#39;, 19-30 x 2003, F. Xavier &amp; D. Vidal leg. (INPA)<br>
<b>Icon name:</b> orange_blank
</div>]]></description>
			<styleUrl>#Style2-point-4-map</styleUrl>
			<ExtendedData>
				<Data name='Latitude'>
					<value>-2.06</value>
				</Data>
				<Data name='Longitude'>
					<value>-59.926389</value>
				</Data>
				<Data name='Description'>
					<value>Presidente Figueiredo, Est. Balbina, S02°03'36'' W59°55'35'', 19-30 x 2003, F. Xavier &amp; D. Vidal leg. (INPA)</value>
				</Data>
				<Data name='Icon name'>
					<value>orange_blank</value>
				</Data>
			</ExtendedData>
			<Point>
				<coordinates>-59.926389,-2.06,0</coordinates>
			</Point>
		</Placemark>
		<Placemark>
			<name>Paramantoida amazonica</name>
			<snippet></snippet>
			<description><![CDATA[<div class="googft-info-window">
<b>Latitude:</b> 0.505<br>
<b>Longitude:</b> -64.058333<br>
<b>Name:</b> Paramantoida amazonica<br>
<b>Description:</b> Barcelos, Rio Padauarí, Comunidade Ararinha, N00°30&#39;18&#39;&#39; W64°03&#39;30&#39;&#39;, 06 vi 2010, armadilha luminosa, A. Agudelo &amp; J. Rafael leg, (MZUSP)<br>
<b>Icon name:</b> orange_blank
</div>]]></description>
			<styleUrl>#Style2-point-4-map</styleUrl>
			<ExtendedData>
				<Data name='Latitude'>
					<value>0.505</value>
				</Data>
				<Data name='Longitude'>
					<value>-64.058333</value>
				</Data>
				<Data name='Description'>
					<value>Barcelos, Rio Padauarí, Comunidade Ararinha, N00°30'18'' W64°03'30'', 06 vi 2010, armadilha luminosa, A. Agudelo &amp; J. Rafael leg, (MZUSP)</value>
				</Data>
				<Data name='Icon name'>
					<value>orange_blank</value>
				</Data>
			</ExtendedData>
			<Point>
				<coordinates>-64.058333,0.505,0</coordinates>
			</Point>
		</Placemark>
		<Placemark>
			<name>Paramantoida amazonica</name>
			<snippet></snippet>
			<description><![CDATA[<div class="googft-info-window">
<b>Latitude:</b> 0.154722<br>
<b>Longitude:</b> -63.176389<br>
<b>Name:</b> Paramantoida amazonica<br>
<b>Description:</b> Barcelos, Rio Araça, Comunidade Bacuquara, N00°09&#39;17&#39;&#39; W63°10&#39;35&#39;&#39;, armadilha luminosa, A. Agudelo &amp; J. Rafael leg, (NHM-London)<br>
<b>Icon name:</b> orange_blank
</div>]]></description>
			<styleUrl>#Style2-point-4-map</styleUrl>
			<ExtendedData>
				<Data name='Latitude'>
					<value>0.154722</value>
				</Data>
				<Data name='Longitude'>
					<value>-63.176389</value>
				</Data>
				<Data name='Description'>
					<value>Barcelos, Rio Araça, Comunidade Bacuquara, N00°09'17'' W63°10'35'', armadilha luminosa, A. Agudelo &amp; J. Rafael leg, (NHM-London)</value>
				</Data>
				<Data name='Icon name'>
					<value>orange_blank</value>
				</Data>
			</ExtendedData>
			<Point>
				<coordinates>-63.176389,0.154722,0</coordinates>
			</Point>
		</Placemark>
		<Placemark>
			<name>Paramantoida amazonica</name>
			<snippet></snippet>
			<description><![CDATA[<div class="googft-info-window">
<b>Latitude:</b> 0.104444<br>
<b>Longitude:</b> -63.850278<br>
<b>Name:</b> Paramantoida amazonica<br>
<b>Description:</b> Barcelos, Igarapé Ererê, Coruja, N00°06'16'' W63°51'01'', 18–25 vi 2008, F. Xavier leg, armadilha luminosa (INPA)<br>
<b>Icon name:</b> orange_blank
</div>]]></description>
			<styleUrl>#Style2-point-4-map</styleUrl>
			<ExtendedData>
				<Data name='Latitude'>
					<value>0.104444</value>
				</Data>
				<Data name='Longitude'>
					<value>-63.850278</value>
				</Data>
				<Data name='Description'>
					<value>Barcelos, Igarapé Ererê, Coruja, N00°06'16'' W63°51'01'', 18–25 vi 2008, F. Xavier leg, armadilha luminosa (INPA)</value>
				</Data>
				<Data name='Icon name'>
					<value>orange_blank</value>
				</Data>
			</ExtendedData>
			<Point>
				<coordinates>-63.850278,0.104444,0</coordinates>
			</Point>
		</Placemark>
		<Placemark>
			<name>Paramantoida amazonica</name>
			<snippet></snippet>
			<description><![CDATA[<div class="googft-info-window">
<b>Latitude:</b> 0.104444<br>
<b>Longitude:</b> -63.850278<br>
<b>Name:</b> Paramantoida amazonica<br>
<b>Description:</b> Barcelos, rio Ererê, Coruja, N00° 06&#39;16&#39;&#39; W63°51&#39;01&#39;&#39;, 12–25 viii 2009, F. Xavier &amp; G. Monte leg, armadilha luminosa (INPA)<br>
<b>Icon name:</b> orange_blank
</div>]]></description>
			<styleUrl>#Style2-point-4-map</styleUrl>
			<ExtendedData>
				<Data name='Latitude'>
					<value>0.104444</value>
				</Data>
				<Data name='Longitude'>
					<value>-63.850278</value>
				</Data>
				<Data name='Description'>
					<value>Barcelos, rio Ererê, Coruja, N00° 06'16'' W63°51'01'', 12–25 viii 2009, F. Xavier &amp; G. Monte leg, armadilha luminosa (INPA)</value>
				</Data>
				<Data name='Icon name'>
					<value>orange_blank</value>
				</Data>
			</ExtendedData>
			<Point>
				<coordinates>-63.850278,0.104444,0</coordinates>
			</Point>
		</Placemark>
		<Placemark>
			<name>Paramantoida amazonica</name>
			<snippet></snippet>
			<description><![CDATA[<div class="googft-info-window">
<b>Latitude:</b> -0.301389<br>
<b>Longitude:</b> -62.765556<br>
<b>Name:</b> Paramantoida amazonica<br>
<b>Description:</b> Barcelos, Rio Deminí, S00°18'05'' W62°45'56'', ? viii 2008, R. Machado leg, (INPA)<br>
<b>Icon name:</b> orange_blank
</div>]]></description>
			<styleUrl>#Style2-point-4-map</styleUrl>
			<ExtendedData>
				<Data name='Latitude'>
					<value>-0.301389</value>
				</Data>
				<Data name='Longitude'>
					<value>-62.765556</value>
				</Data>
				<Data name='Description'>
					<value>Barcelos, Rio Deminí, S00°18'05'' W62°45'56'', ? viii 2008, R. Machado leg, (INPA)</value>
				</Data>
				<Data name='Icon name'>
					<value>orange_blank</value>
				</Data>
			</ExtendedData>
			<Point>
				<coordinates>-62.765556,-0.301389,0</coordinates>
			</Point>
		</Placemark>
		<Placemark>
			<name>Paramantoida amazonica</name>
			<snippet></snippet>
			<description><![CDATA[<div class="googft-info-window">
<b>Latitude:</b> -2.583333<br>
<b>Longitude:</b> -60.1<br>
<b>Name:</b> Paramantoida amazonica<br>
<b>Description:</b> Manaus, Rod. AM 010, km 50, ZF-2 km 27, Próx. Entrada LBA, S02°35&#39; W60°06&#39;, 5 iii 2011, 18–21:00 hrs, armadilha luminosa móvel, J.T. Camara &amp; J.A. Rafael leg, Coleção Entomológica Pe. Jesus Santiago Moure (DZUP)<br>
<b>Icon name:</b> orange_blank
</div>]]></description>
			<styleUrl>#Style2-point-4-map</styleUrl>
			<ExtendedData>
				<Data name='Latitude'>
					<value>-2.583333</value>
				</Data>
				<Data name='Longitude'>
					<value>-60.1</value>
				</Data>
				<Data name='Description'>
					<value>Manaus, Rod. AM 010, km 50, ZF-2 km 27, Próx. Entrada LBA, S02°35' W60°06', 5 iii 2011, 18–21:00 hrs, armadilha luminosa móvel, J.T. Camara &amp; J.A. Rafael leg, Coleção Entomológica Pe. Jesus Santiago Moure (DZUP)</value>
				</Data>
				<Data name='Icon name'>
					<value>orange_blank</value>
				</Data>
			</ExtendedData>
			<Point>
				<coordinates>-60.1,-2.583333,0</coordinates>
			</Point>
		</Placemark>
		<Placemark>
			<name>Paramantoida amazonica</name>
			<snippet></snippet>
			<description><![CDATA[<div class="googft-info-window">
<b>Latitude:</b> -2.589167<br>
<b>Longitude:</b> -60.115278<br>
<b>Name:</b> Paramantoida amazonica<br>
<b>Description:</b> Manaus, Reserva Biológica do Cuieiras ZF-2, S02°35&#39;21&#39;&#39; W60°06&#39;55&#39;&#39;, 05 xi 2005, armadilha luminosa móvel, A. Agudelo &amp; J. Rafael leg, (INPA)<br>
<b>Icon name:</b> orange_blank
</div>]]></description>
			<styleUrl>#Style2-point-4-map</styleUrl>
			<ExtendedData>
				<Data name='Latitude'>
					<value>-2.589167</value>
				</Data>
				<Data name='Longitude'>
					<value>-60.115278</value>
				</Data>
				<Data name='Description'>
					<value>Manaus, Reserva Biológica do Cuieiras ZF-2, S02°35'21'' W60°06'55'', 05 xi 2005, armadilha luminosa móvel, A. Agudelo &amp; J. Rafael leg, (INPA)</value>
				</Data>
				<Data name='Icon name'>
					<value>orange_blank</value>
				</Data>
			</ExtendedData>
			<Point>
				<coordinates>-60.115278,-2.589167,0</coordinates>
			</Point>
		</Placemark>
		<Placemark>
			<name>Paramantoida amazonica</name>
			<snippet></snippet>
			<description><![CDATA[<div class="googft-info-window">
<b>Latitude:</b> -2.588889<br>
<b>Longitude:</b> -60.115278<br>
<b>Name:</b> Paramantoida amazonica<br>
<b>Description:</b> Manaus, Torre da ZF-2 (45m), S02°35&#39;20&#39;&#39; W60°06&#39;55&#39;&#39;, 06-09 i 1997, C. S. Motta &amp; J. Vidal leg, (INPA, 0016963)<br>
<b>Icon name:</b> orange_blank
</div>]]></description>
			<styleUrl>#Style2-point-4-map</styleUrl>
			<ExtendedData>
				<Data name='Latitude'>
					<value>-2.588889</value>
				</Data>
				<Data name='Longitude'>
					<value>-60.115278</value>
				</Data>
				<Data name='Description'>
					<value>Manaus, Torre da ZF-2 (45m), S02°35'20'' W60°06'55'', 06-09 i 1997, C. S. Motta &amp; J. Vidal leg, (INPA, 0016963)</value>
				</Data>
				<Data name='Icon name'>
					<value>orange_blank</value>
				</Data>
			</ExtendedData>
			<Point>
				<coordinates>-60.115278,-2.588889,0</coordinates>
			</Point>
		</Placemark>
		<Placemark>
			<name>Paramantoida amazonica</name>
			<snippet></snippet>
			<description><![CDATA[<div class="googft-info-window">
<b>Latitude:</b> -2.589167<br>
<b>Longitude:</b> -60.115278<br>
<b>Name:</b> Paramantoida amazonica<br>
<b>Description:</b> Manaus, Rod. AM 010, km 50, ZF-2 km14, Torre (40m), S02°35&#39; 21&#39;&#39; W60°06&#39;55&#39;&#39;, 03 iii 2011, 18–21:00 hrs, armadilha luminosa dossel, F. Xavier &amp; J. Câmara leg (INPA);<br>
<b>Icon name:</b> orange_blank
</div>]]></description>
			<styleUrl>#Style2-point-4-map</styleUrl>
			<ExtendedData>
				<Data name='Latitude'>
					<value>-2.589167</value>
				</Data>
				<Data name='Longitude'>
					<value>-60.115278</value>
				</Data>
				<Data name='Description'>
					<value>Manaus, Rod. AM 010, km 50, ZF-2 km14, Torre (40m), S02°35' 21'' W60°06'55'', 03 iii 2011, 18–21:00 hrs, armadilha luminosa dossel, F. Xavier &amp; J. Câmara leg (INPA);</value>
				</Data>
				<Data name='Icon name'>
					<value>orange_blank</value>
				</Data>
			</ExtendedData>
			<Point>
				<coordinates>-60.115278,-2.589167,0</coordinates>
			</Point>
		</Placemark>
		<Placemark>
			<name>Paramantoida amazonica</name>
			<snippet></snippet>
			<description><![CDATA[<div class="googft-info-window">
<b>Latitude:</b> -2.593611<br>
<b>Longitude:</b> -60.210833<br>
<b>Name:</b> Paramantoida amazonica<br>
<b>Description:</b> Manaus, ZF-2 km 34, Campina, S02°35&#39;37&#39; W60°12&#39;39&#39;, 11 vii 2008, luz, J.A. Rafael &amp; F. Xavier leg, (INPA)<br>
<b>Icon name:</b> orange_blank
</div>]]></description>
			<styleUrl>#Style2-point-4-map</styleUrl>
			<ExtendedData>
				<Data name='Latitude'>
					<value>-2.593611</value>
				</Data>
				<Data name='Longitude'>
					<value>-60.210833</value>
				</Data>
				<Data name='Description'>
					<value>Manaus, ZF-2 km 34, Campina, S02°35'37' W60°12'39', 11 vii 2008, luz, J.A. Rafael &amp; F. Xavier leg, (INPA)</value>
				</Data>
				<Data name='Icon name'>
					<value>orange_blank</value>
				</Data>
			</ExtendedData>
			<Point>
				<coordinates>-60.210833,-2.593611,0</coordinates>
			</Point>
		</Placemark>
		<Placemark>
			<name>Paramantoida amazonica</name>
			<snippet></snippet>
			<description><![CDATA[<div class="googft-info-window">
<b>Latitude:</b> -2.589167<br>
<b>Longitude:</b> -60.115278<br>
<b>Name:</b> Paramantoida amazonica<br>
<b>Description:</b> Manaus, ZF2 km 14, Torre (40m), S02°35&#39;21&#39;&#39; W60°06&#39;55&#39;&#39;, 18–21 ii 2004, (UV) Black Light, J. Rafael &amp; C. Motta leg, (INPA)<br>
<b>Icon name:</b> orange_blank
</div>]]></description>
			<styleUrl>#Style2-point-4-map</styleUrl>
			<ExtendedData>
				<Data name='Latitude'>
					<value>-2.589167</value>
				</Data>
				<Data name='Longitude'>
					<value>-60.115278</value>
				</Data>
				<Data name='Description'>
					<value>Manaus, ZF2 km 14, Torre (40m), S02°35'21'' W60°06'55'', 18–21 ii 2004, (UV) Black Light, J. Rafael &amp; C. Motta leg, (INPA)</value>
				</Data>
				<Data name='Icon name'>
					<value>orange_blank</value>
				</Data>
			</ExtendedData>
			<Point>
				<coordinates>-60.115278,-2.589167,0</coordinates>
			</Point>
		</Placemark>
		<Placemark>
			<name>Paramantoida amazonica</name>
			<snippet></snippet>
			<description><![CDATA[<div class="googft-info-window">
<b>Latitude:</b> -2.015278<br>
<b>Longitude:</b> -59.827778<br>
<b>Name:</b> Paramantoida amazonica<br>
<b>Description:</b> Manaus, rod. Am 240 km 24, S02°00'55' W59°49'40', ? viii 2005, light, F. Xavier leg, (INPA)<br>
<b>Icon name:</b> orange_blank
</div>]]></description>
			<styleUrl>#Style2-point-4-map</styleUrl>
			<ExtendedData>
				<Data name='Latitude'>
					<value>-2.015278</value>
				</Data>
				<Data name='Longitude'>
					<value>-59.827778</value>
				</Data>
				<Data name='Description'>
					<value>Manaus, rod. Am 240 km 24, S02°00'55' W59°49'40', ? viii 2005, light, F. Xavier leg, (INPA)</value>
				</Data>
				<Data name='Icon name'>
					<value>orange_blank</value>
				</Data>
			</ExtendedData>
			<Point>
				<coordinates>-59.827778,-2.015278,0</coordinates>
			</Point>
		</Placemark>
	</Document>
</kml>
