# Supplementary material for: A novel form of wasp mimicry in a new species of praying mantis from the Amazon rainforest, Vespamantoida wherleyi gen. nov. sp. nov. (Mantodea, Mantoididae)
Source: PeerJ. 2019 Oct 17;7:e7886. doi: 10.7717/peerj.7886 (PMC6812689; doi:10.7717/peerj.7886)
Supplement: Supplemental Information 3 — All measurements are given in millimeters and based on the descriptions provided in the methods. [file peerj-07-7886-s003.xlsx]

## Sheet: Sheet1
Species		Sex	Body length	Head length	Prothorax length	Prothorax width	Metazone length	Forecoxa length	Forefemur length	Foretibia length A	Foretibia length B	Mesofemur length	Mesotibia length	Metafemur length	Metatibia length	Forewing length	Hindwing length
Vespamantoida wherleyi	CMNHENT0129976	Male	12.453	1.83	1.651	1.625	0.893	1.841	2.331	1.51	1.957	2.698	2.485	3.919	4.226	11.384	9.681
Vespamantoida toulgoeti	MNHN	Female	16.333	2.274	2.126	1.957	1.104	2.281	2.678	1.641	2.256	3.057	2.913	4.806	5.412	14.024	12.449
Vespamantoida toulgoeti	MNHN	Male	12.699	1.921	1.758	1.601	0.939	1.93	2.426	1.397	2.042	2.742	2.649	3.988	4.472	11.924	10.476
Vespamantoida toulgoeti	MNHN	Male	12.54	1.875	1.679	1.55	0.874	1.864	2.348	1.353	1.99	2.745	2.523	3.978	4.532	11.917	10.233
Vespamantoida toulgoeti	MNHN	Male	12.368	1.801	1.723	1.571	0.963	1.905	2.342	1.415	1.988	2.763	2.645	3.982	4.722	11.506	10.074
Vespamantoida toulgoeti	CMNHENT0130060	Male	12.566	1.785	1.612	1.515	0.921	1.717	2.249	1.379	1.975	2.718	2.651	4.089	4.761	12.063	10.558
Vespamantoida toulgoeti	CMNHENT0130146	Male	12.025	1.63	1.625	1.577	0.943	1.894	2.314	1.26	1.918	2.676	2.464	4.163	4.483	11.744	10.226
